# Supplementary material for: Genome mining of the citrus pathogen Elsinoë fawcettii; prediction and prioritisation of candidate effectors, cell wall degrading enzymes and secondary metabolite gene clusters
Source: PLoS One. 2020 May 29;15(5):e0227396. doi: 10.1371/journal.pone.0227396 (PMC7259788; doi:10.1371/journal.pone.0227396)
Supplement: S3 Table — (TXT) [file pone.0227396.s003.txt]

>Elsinoe fawcettii BRIP 53147a
GAACCTGCGGAAGGATCATTAACGAG--GTAGGGCCTCCTTCGGGA-GCCCGAACTCCCCACCCTTTGCTGTTGCGAATCACGTTGCTTCGGCGGGACCTCCCCC-------------CCTCGAGAGGGGGGC-GG-GGGGCCGGGCCACCGCGCCCGGACAGCGCCCGCCGGGGGACCGAACCAACTCTTGTCTTGTGAAA-CCTTTGCAGTCGGAGTACAACCGTACAATCAAATCAAAACTTTCAACAACGGATCTCTTGGTTCTGGCATCGATGAAGAACGCAGCGAAATGCGATAAGTAATGTGAATTGCAGAATTCAGTGAATCATCGAATCTTTGAACGCACATTGCGCCCCTTGGTATTCCGAGGGGCATGCCTGTTCGAGCGTCATTTCACCAATCAAGCCCCGCTTGGTATTGGGTGCGACAGGCCGG---CCCCCGT----GGCCGGCCCGCCCGAAATGCATCGGCGAGGCACCGACCCCCGGCGTGTTAGAATTTCGAAACGTCAGGAGCACCGGTGACCCTCCGCCGTCAAATCGGTGGTATTGGCACGGTACCAGTCGGCCGTGTCGAGACCGGTACCATCAAGGCCGGCATGGTCGTCACCTTCGCCCCAGCTGGTGTCACCACCGAAGTCAAGTCCGTCGAGATGCACCACGAGCAGCTTGCCGAGGGTGCTCCCGGTGACAACGTCGGCTTCAACGTCAAGAACGTCTCCGTCAAGGAGATCCGTCGTGGCAACGTTGCCGGTGACTCCAAGAACGATCCTCCCAAGGGTTGCGAGAGCTTCAACGCCCAGGTCATCGTCCTGAACCACCCTGGTCAGGTCGGTGCCGGTTACGCGCCAGTCCTCGACTGCCACACCGCCCACATTGCCTGCAAGTTCTCCGAGCTCCTCGAAAA
>Elsinoe fawcettii SM3-1
GAACCTGCGGAAGGATCATTAACGAG--GTAGGGCCTCCTTCGGGA-GCCCGAACTCCCCACCCTTTGCTGTTGCGAATCACGTTGCTTCGGCGGGACCTCCCCC-------------CCTCGAGAGGGGGGC-GG-GGGGCCGGGCCACCGCGCCCGGACAGCGCCCGCCGGGGGACCGAACCAACTCTTGTCTTGTGAAA-CCTTTGCAGTCGGAGTACAACCGTACAATCAAATCAAAACTTTCAACAACGGATCTCTTGGTTCTGGCATCGATGAAGAACGCAGCGAAATGCGATAAGTAATGTGAATTGCAGAATTCAGTGAATCATCGAATCTTTGAACGCACATTGCGCCCCTTGGTATTCCGAGGGGCATGCCTGTTCGAGCGTCATTTCACCAATCAAGCCCCGCTTGGTATTGGGTGCGACAGGCCGG---CCCCCGT----GGCCGGCCCGCCCGAAATGCATCGGCGAGGCACCGACCCCCGGCGTGTTAGAATTTCGAAACGTCAGGAGCACCGGTGACCCTCCGCCGTCAAATCGGTGGTATTGGCACGGTACCAGTCGGCCGTGTCGAGACCGGTACCATCAAGGCCGGCATGGTCGTCACCTTCGCCCCAGCTGGTGTCACCACCGAAGTCAAGTCCGTCGAGATGCACCACGAGCAGCTTGCCGAGGGTGCTCCCGGTGACAACGTCGGCTTCAACGTCAAGAACGTCTCCGTCAAGGAGATCCGTCGTGGCAACGTTGCCGGTGACTCCAAGAACGATCCTCCCAAGGGTTGCGAGAGCTTCAACGCCCAGGTCATCGTCCTGAACCACCCTGGTCAGGTCGGTGCCGGTTACGCGCCAGTCCTCGACTGCCACACCGCCCACATTGCCTGCAAGTTCTCCGAGCTCCTCGAGAA
>Elsinoe fawcettii DAR 70187
GAACCTGCGGAAGGATCATTAACGAG--GTAGGGCCTCCTTCGGGA-GCCCGAACTCCCCACCCTTTGCTGTTGCGAATCACGTTGCTTCGGCGGGACCTCCCCC-------------CCTCGAGAGGGGGGC-GG-GGGGCCGGGCCACCGCGCCCGGACAGCGCCCGCCGGGGGACCGAACCAACTCTTGTCTTGTGAAA-CCTTTGCAGTCGGAGTACAACCGTACAATCAAATCAAAACTTTCAACAACGGATCTCTTGGTTCTGGCATCGATGAAGAACGCAGCGAAATGCGATAAGTAATGTGAATTGCAGAATTCAGTGAATCATCGAATCTTTGAACGCACATTGCGCCCCTTGGTATTCCGAGGGGCATGCCTGTTCGAGCGTCATTTCACCAATCAAGCCCCGCTTGGTATTGGGTGCGACAGGCCGG---CCCCCGT----GGCCGGCCCGCCCGAAATGCATCGGCGAGGCACCGACCCCCGGCGTGTTAGAATTTCGAAACGTCAGGAGCACCGGTGACCCTCCGCCGTCAAATCGGTGGTATTGGCACGGTACCAGTCGGCCGTGTCGAGACCGGTACCATCAAGGCCGGCATGGTCGTCACCTTCGCCCCAGCTGGTGTCACCACCGAAGTCAAGTCCGTCGAGATGCACCACGAGCAGCTTGCCGAGGGTGCTCCCGGTGACAACGTCGGCTTCAACGTCAAGAACGTCTCCGTCAAGGAGATCCGTCGTGGCAACGTTGCCGGTGACTCCAAGAACGATCCTCCCAAGGGTTGCGAGAGCTTCAACGCCCAGGTCATCGTCCTGAACCACCCTGGTCAGGTCGGTGCCGGTTACGCGCCAGTCCTCGACTGCCACACCGCCCACATTGCCTGCAAGTTCTCCGAGCTCCTCGAGAA
>Elsinoe fawcettii DAR 70024
GAACCTGCGGAAGGATCATTAACGAG--GTAGGGCCTCCTTCGGGA-GCCCGAACTCCCCACCCTTTGCTGTTGCGAATCACGTTGCTTCGGCGGGACCTCCCCC-------------CCTCGAGAGGGGGGC-GG-GGGGCCGGGCCACCGCGCCCGGACAGCGCCCGCCGGGGGACCGAACCAACTCTTGTCTTGTGAAA-CCTTTGCAGTCGGAGTACAACCGTACAATCAAATCAAAACTTTCAACAACGGATCTCTTGGTTCTGGCATCGATGAAGAACGCAGCGAAATGCGATAAGTAATGTGAATTGCAGAATTCAGTGAATCATCGAATCTTTGAACGCACATTGCGCCCCTTGGTATTCCGAGGGGCATGCCTGTTCGAGCGTCATTTCACCAATCAAGCCCCGCTTGGTATTGGGTGCGACAGGCCGG---CCCCCGT----GGCCGGCCCGCCCGAAATGCATCGGCGAGGCACCGACCCCCGGCGTGTTAGAATTTCGAAACGTCAGGAGCACCGGTGACCCTCCGCCGTCAAATCGGTGGTATTGGCACGGTACCAGTCGGCCGTGTCGAGACCGGTACCATCAAGGCCGGCATGGTCGTCACCTTCGCCCCAGCTGGTGTCACCACCGAAGTCAAGTCCGTCGAGATGCACCACGAGCAGCTTGCCGAGGGTGCTCCCGGTGACAACGTCGGCTTCAACGTCAAGAACGTCTCCGTCAAGGAGATCCGTCGTGGCAACGTTGCCGGTGACTCCAAGAACGATCCTCCCAAGGGTTGCGAGAGCTTCAACGCCCAGGTCATCGTCCTGAACCACCCTGGTCAGGTCGGTGCCGGTTACGCGCCAGTCCTCGACTGCCACACCGCCCACATTGCCTGCAAGTTCTCCGAGCTCCTCGAGAA
>Elsinoe fawcettii CC-132
GAACCTGCGGAAGGATCATTAACGAG--GTAGGGCCTCCTTCGGGA-GCCCGAACTCCCCACCCTTTGCTGTTGCGAATCACGTTGCTTCGGCGGGACCTCCCCC-------------CCTCGAGAGGGGGGC-GG-GGGGCCGGGCCACCGCGCCCGGACAGCGCCCGCCGGGGGACCGAACCAACTCTTGTCTTGTGAAA-CCTTTGCAGTCGGAGTACAACCGTACAATCAAATCAAAACTTTCAACAACGGATCTCTTGGTTCTGGCATCGATGAAGAACGCAGCGAAATGCGATAAGTAATGTGAATTGCAGAATTCAGTGAATCATCGAATCTTTGAACGCACATTGCGCCCCTTGGTATTCCGAGGGGCATGCCTGTTCGAGCGTCATTTCACCAATCAAGCCCCGCTTGGTATTGGGTGCGACAGGCCGG---CCCCCGT----GGCCGGCCCGCCCGAAATGCATCGGCGAGGCACCGACCCCCGGCGTGTTAGAATTTCGAAACGTCAGGAGCACCGGTGACCCTCCGCCGTCAAATCGGTGGTATTGGCACGGTACCAGTCGGCCGTGTCGAGACCGGTACCATCAAGGCCGGCATGGTCGTCACCTTCGCCCCAGCTGGTGTCACCACCGAAGTCAAGTCCGTCGAGATGCACCACGAGCAGCTTGCCGAGGGTGCTCCCGGTGACAACGTCGGCTTCAACGTCAAGAACGTCTCCGTCAAGGAGATCCGTCGTGGCAACGTTGCCGGTGACTCCAAGAACGATCCTCCCAAGGGTTGCGAGAGCTTCAACGCCCAGGTCATCGTCCTGAACCACCCTGGTCAGGTCGGTGCCGGTTACGCGCCAGTCCTCGACTGCCACACCGCCCACATTGCCTGCAAGTTCTCCGAGCTCCTCGAGAA
>Elsinoe fawcettii CC-3
GAACCTGCGGAAGGATCATTAACGAG--GTAGGGCCTCCTTCGGGA-GCCCGAACTCCCCACCCTTTGCTGTTGCGAATCACGTTGCTTCGGCGGGACCTCCCCC-------------CCTCGAGAGGGGGGC-GG-GGGGCCGGGCCACCGCGCCCGGACAGCGCCCGCCGGGGGACCGAACCAACTCTTGTCTTGTGAAA-CCTTTGCAGTCGGAGTACAACCGTACAATCAAATCAAAACTTTCAACAACGGATCTCTTGGTTCTGGCATCGATGAAGAACGCAGCGAAATGCGATAAGTAATGTGAATTGCAGAATTCAGTGAATCATCGAATCTTTGAACGCACATTGCGCCCCTTGGTATTCCGAGGGGCATGCCTGTTCGAGCGTCATTTCACCAATCAAGCCCCGCTTGGTATTGGGTGCGACAGGCCGG---CCCCCGT----GGCCGGCCCGCCCGAAATGCATCGGCGAGGCACCGACCCCCGGCGTGTTAGAATTTCGAAACGTCAGGAGCACCGGTGACCCTCCGCCGTCAAATCGGTGGTATTGGCACGGTACCAGTCGGCCGTGTCGAGACCGGTACCATCAAGGCCGGCATGGTCGTCACCTTCGCCCCAGCTGGTGTCACCACCGAAGTCAAGTCCGTCGAGATGCACCACGAGCAGCTTGCCGAGGGTGCTCCCGGTGACAACGTCGGCTTCAACGTCAAGAACGTCTCCGTCAAGGAGATCCGTCGTGGCAACGTTGCCGGTGACTCCAAGAACGATCCTCCCAAGGGTTGCGAGAGCTTCAACGCCCAGGTCATCGTCCTGAACCACCCTGGTCAGGTCGGTGCCGGTTACGCGCCAGTCCTCGACTGCCACACCGCCCACATTGCCTGCAAGTTCTCCGAGCTCCTCGAGAA
>Elsinoe fawcettii S38162
GAACCTGCGGAAGGATCATTAACGAG--GTAGGGCCTCCTTCGGGA-GCCCGAACTCCCCACCCTTTGCTGTTGCGAATCACGTTGCTTCGGCGGGACCTCCCCC-------------CCTCGAGAGGGGGGC-GG-GGGGCCGGGCCACCGCGCCCGGACAGCGCCCGCCGGGGGACCGAACCAACTCTTGTCTTGTGAAA-CCTTTGCAGTCGGAGTACAACCGTACAATCAAATCAAAACTTTCAACAACGGATCTCTTGGTTCTGGCATCGATGAAGAACGCAGCGAAATGCGATAAGTAATGTGAATTGCAGAATTCAGTGAATCATCGAATCTTTGAACGCACATTGCGCCCCTTGGTATTCCGAGGGGCATGCCTGTTCGAGCGTCATTTCACCAATCAAGCCCCGCTTGGTATTGGGTGCGACAGGCCGG---CCCCCGT----GGCCGGCCCGCCCGAAATGCATCGGCGAGGCACCGACCCCCGGCGTGTTAGAATTTCGAAACGTCAGGAGCACCGGTGACCCTCCGCCGTCAAATCGGTGGTATTGGCACGGTACCAGTCGGCCGTGTCGAGACCGGTACCATCAAGGCCGGCATGGTCGTCACCTTCGCCCCAGCTGGTGTCACCACCGAAGTCAAGTCCGTCGAGATGCACCACGAGCAGCTTGCCGAGGGTGCTCCCGGTGACAACGTCGGCTTCAACGTCAAGAACGTCTCCGTCAAGGAGATCCGTCGTGGCAACGTTGCCGGTGACTCCAAGAACGATCCTCCCAAGGGTTGCGAGAGCTTCAACGCCCAGGTCATCGTCCTGAACCACCCTGGTCAGGTCGGTGCCGGTTACGCGCCAGTCCTCGACTGCCACACCGCCCACATTGCCTGCAAGTTCTCCGAGCTCCTCGAGAA
>Elsinoe fawcettii Jin-6
GAACCTGCGGAAGGATCATTAACGAG--GTAGTGCCTCCTTCGGGA-GCCCGAACTCCCCACCCTTTGCTGTTGCGAATCACGTTGCTTCGGCGGGACCTCCCCC-------------CCTCGAGAGGGGGGC-GG-GGGGCCGGGCCACCGCGCCCGGACAGCGCCCGCCGGGGGACCGAACCAACTCTTGTCTTGTGAAA-CCTTTGCAGTCGGAGTACAACCGTACAATCAAATCAAAACTTTCAACAACGGATCTCTTGGTTCTGGCATCGATGAAGAACGCAGCGAAATGCGATAAGTAATGTGAATTGCAGAATTCAGTGAATCATCGAATCTTTGAACGCACATTGCGCCCCTTGGTATTCCGAGGGGCATGCCTGTTCGAGCGTCATTTCACCAATCAAGCCCCGCTTGGTATTGGGTGCGACAGGCCGG---CCCCCGT----GGCCGGCCCGCCCGAAATGCATCGGCGAGGCACCGACCCCCGGCGTGTTAGAATTTCGAAACGTCAGGAGCACCGGTGACCCTCCGCCGTCAAATCGGTGGTATTGGCACGGTACCAGTCGGCCGTGTCGAGACCGGTACCATCAAGGCCGGCATGGTCGTCACCTTCGCCCCAGCTGGTGTCACCACCGAAGTCAAGTCCGTCGAGATGCACCACGAGCAGCTTGCCGAGGGTGCTCCCGGTGACAACGTCGGCTTCAACGTCAAGAACGTCTCCGTCAAGGAGATCCGTCGTGGCAACGTTGCCGGTGACTCCAAGAACGATCCTCCCAAGGGTTGCGAGAGCTTCAACGCCCAGGTCATCGTCCTGAACCACCCTGGTCAGGTCGGTGCCGGTTACGCGCCAGTCCTCGACTGCCACACCGCCCACATTGCCTGCAAGTTCTCCGAGCTCCTCGAGAA
>Elsinoe fawcettii Jin-1
GAACCTGCGGAAGGATCATTAACGAG--GTAGTGCCTCCTTCGGGA-GCCCGAACTCCCCACCCTTTGCTGTTGCGAATCACGTTGCTTCGGCGGGACCTCCCCC-------------CCTCGAGAGGGGGGC-GG-GGGGCCGGGCCACCGCGCCCGGACAGCGCCCGCCGGGGGACCGAACCAACTCTTGTCTTGTGAAA-CCTTTGCAGTCGGAGTACAACCGTACAATCAAATCAAAACTTTCAACAACGGATCTCTTGGTTCTGGCATCGATGAAGAACGCAGCGAAATGCGATAAGTAATGTGAATTGCAGAATTCAGTGAATCATCGAATCTTTGAACGCACATTGCGCCCCTTGGTATTCCGAGGGGCATGCCTGTTCGAGCGTCATTTCACCAATCAAGCCCCGCTTGGTATTGGGTGCGACAGGCCGG---CCCCCGT----GGCCGGCCCGCCCGAAATGCATCGGCGAGGCACCGACCCCCGGCGTGTTAGAATTTCGAAACGTCAGGAGCACCGGTGACCCTCCGCCGTCAAATCGGTGGTATTGGCACGGTACCAGTTGGCCGTGTCGAGACCGGTACCATCAAGGCCGGCATGGTCGTCACCTTCGCCCCAGCTGGTGTCACCACCGAAGTCAAGTCCGTCGAGATGCACCACGAGCAGCTTGCCGAGGGTGCTCCCGGTGACAACGTCGGCTTCAACGTCAAGAACGTCTCCGTCAAGGAGATCCGTCGTGGCAACGTTGCCGGTGACTCCAAGAACGATCCTCCCAAGGGTTGCGAGAGCTTCAACGCCCAGGTCATCGTCCTGAACCACCCTGGTCAGGTCGGTGCCGGTTACGCGCCAGTCCTCGACTGCCACACCGCCCACATTGCCTGCAAGTTCTCCGAGCTCCTCGAGAA
>Elsinoe fawcettii CBS 139.25
GAACCTGCGGAAGGATCATTAACGAG--GTAGGGCCTCCTTCGGGA-GCCCGAACTCCCCACCCTTTGCTGTTGCGAATCACGTTGCTTCGGCGGGACCTCCCCC-------------CCTCGAGAGGGGGGC-GG-GGGGCCGGGCCACCGCGCCCGGACAGCGCCCGCCGGGGGACCGAACCAACTCTTGTCTTGTGAAA-CCTTTGCAGTCGGAGTACAACCGTACAATCAAATCAAAACTTTCAACAACGGATCTCTTGGTTCTGGCATCGATGAAGAACGCAGCGAAATGCGATAAGTAATGTGAATTGCAGAATTCAGTGAATCATCGAATCTTTGAACGCACATTGCGCCCCTTGGTATTCCGAGGGGCATGCCTGTTCGAGCGTCATTTCACCAATCAAGCCCCGCTTGGTATTGGGTGCGACAGGCCGG---CCCCCGT----GGCCGGCCCGCCCGAAATGCATCGGCGAGGCACCGACCCCCGGCGTGTTAGAATTTCGAAACGTCAGGAGCACCGGTGACCCTCCGCCGTCAAATCGGTGGTATTGGCACGGTACCAGTCGGCCGTGTCGAGACCGGTACCATCAAGGCCGGCATGGTCGTCACCTTCGCCCCAGCTGGTGTCACCACCGAAGTCAAGTCCGTCGAGATGCACCACGAGCAGCTTGCCGAGGGTGCTCCCGGTGACAACGTCGGCTTCAACGTCAAGAACGTCTCCGTCAAGGAGATCCGTCGTGGCAACGTTGCCGGTGACTCCAAGAACGATCCTCCCAAGGGTTGCGAGAGCTTCAACGCCCAGGTCATCGTCCTGAACCACCCTGGTCAGGTCGGTGCCGGTTACGCGCCAGTCCTCGACTGCCACACCGCCCACATTGCCTGCAAGTTCTCCGAGCTCCTCGAGAA
>Elsinoe fawcettii CBS 231.64
GAACCTGCGGAAGGATCATTAACGAG--GTAGGGCCTCCTTCGGGA-GCCCGAACTCCCCACCCTTTGCTGTTGCGAATCACGTTGCTTCGGCGGGACCTCCCCC-------------CCTCGAGAGGGGGGC-GG-GGGGCCGGGCCACCGCGCCCGGACAGCGCCCGCCGGGGGACCGAACCAACTCTTGTCTTGTGAAA-CCTTTGCAGTCGGAGTACAACCGTACAATCAAATCAAAACTTTCAACAACGGATCTCTTGGTTCTGGCATCGATGAAGAACGCAGCGAAATGCGATAAGTAATGTGAATTGCAGAATTCAGTGAATCATCGAATCTTTGAACGCACATTGCGCCCCTTGGTATTCCGAGGGGCATGCCTGTTCGAGCGTCATTTCACCAATCAAGCCCCGCTTGGTATTGGGTGCGACAGGCCGG---CCCCCGT----GGCCGGCCCGCCCGAAATGCATCGGCGAGGCACCGACCCCCGGCGTGTTAGAATTTCGAAACGTCAGGAGCACCGGTGACCCTCCGCCGTCAAATCGGTGGTATTGGCACGGTACCAGTCGGCCGTGTCGAGACCGGTACCATCAAGGCCGGCATGGTCGTCACCTTCGCCCCAGCTGGTGTCACCACCGAAGTCAAGTCCGTCGAGATGCACCACGAGCAGCTTGCCGAGGGTGCTCCCGGTGACAACGTCGGCTTCAACGTCAAGAACGTCTCCGTCAAGGAGATCCGTCGTGGCAACGTTGCCGGTGACTCCAAGAACGATCCTCCCAAGGGTTGCGAGAGCTTCAACGCCCAGGTCATCGTCCTGAACCACCCTGGTCAGGTCGGTGCCGGTTACGCGCCAGTCCTCGACTGCCACACCGCCCACATTGCCTGCAAGTTCTCCGAGCTCCTCGAGAA
>Elsinoe fawcettii CBS 232.64
GAACCTGCGGAAGGATCATTAACGAG--GTAGGGCCTCCTTCGGGA-GCCCGAACTCCCCACCCTTTGCTGTTGCGAATCACGTTGCTTCGGCGGGACCTCCCCC-------------CCTCGAGAGGGGGGC-GG-GGGGCCGGGCCACCGCGCCCGGACAGCGCCCGCCGGGGGACCGAACCAACTCTTGTCTTGTGAAA-CCTTTGCAGTCGGAGTACAACCGTACAATCAAATCAAAACTTTCAACAACGGATCTCTTGGTTCTGGCATCGATGAAGAACGCAGCGAAATGCGATAAGTAATGTGAATTGCAGAATTCAGTGAATCATCGAATCTTTGAACGCACATTGCGCCCCTTGGTATTCCGAGGGGCATGCCTGTTCGAGCGTCATTTCACCAATCAAGCCCCGCTTGGTATTGGGTGCGACAGGCCGG---CCCCCGT----GGCCGGCCCGCCCGAAATGCATCGGCGAGGCACCGACCCCCGGCGTGTTAGAATTTCGAAACGTCAGGAGCACCGGTGACCCTCCGCCGTCAAATCGGTGGTATTGGCACGGTACCAGTCGGCCGTGTCGAGACCGGTACCATCAAGGCCGGCATGGTCGTCACCTTCGCCCCAGCTGGTGTCACCACCGAAGTCAAGTCCGTCGAGATGCACCACGAGCAGCTTGCCGAGGGTGCTCCCGGTGACAACGTCGGCTTCAACGTCAAGAACGTCTCCGTCAAGGAGATCCGTCGTGGCAACGTTGCCGGTGACTCCAAGAACGATCCTCCCAAGGGTTGCGAGAGCTTCAACGCCCAGGTCATCGTCCTGAACCACCCTGGTCAGGTCGGTGCCGGTTACGCGCCAGTCCTCGACTGCCACACCGCCCACATTGCCTGCAAGTTCTCCGAGCTCCTCGAGAA
>Elsinoe fawcettii CBS 233.64
GAACCTGCGGAAGGATCATTAACGAG--GTAGGGCCTCCTTCGGGA-GCCCGAACTCCCCACCCTTTGCTGTTGCGAATCACGTTGCTTCGGCGGGACCTCCCCC-------------CCTCGAGAGGGGGGC-GG-GGGGCCGGGCCACCGCGCCCGGACAGCGCCCGCCGGGGGACCGAACCAACTCTTGTCTTGTGAAA-CCTTTGCAGTCGGAGTACAACCGTACAATCAAATCAAAACTTTCAACAACGGATCTCTTGGTTCTGGCATCGATGAAGAACGCAGCGAAATGCGATAAGTAATGTGAATTGCAGAATTCAGTGAATCATCGAATCTTTGAACGCACATTGCGCCCCTTGGTATTCCGAGGGGCATGCCTGTTCGAGCGTCATTTCACCAATCAAGCCCCGCTTGGTATTGGGTGCGACAGGCCGG---CCCCCGT----GGCCGGCCCGCCCGAAATGCATCGGCGAGGCACCGACCCCCGGCGTGTTAGAATTTCGAAACGTCAGGAGCACCGGTGACCCTCCGCCGTCAAATCGGTGGTATTGGCACGGTACCAGTCGGCCGTGTCGAGACCGGTACCATCAAGGCCGGCATGGTCGTCACCTTCGCCCCAGCTGGTGTCACCACCGAAGTCAAGTCCGTCGAGATGCACCACGAGCAGCTTGCCGAGGGTGCTCCCGGTGACAACGTCGGCTTCAACGTCAAGAACGTCTCCGTCAAGGAGATCCGTCGTGGCAACGTTGCCGGTGACTCCAAGAACGATCCTCCCAAGGGTTGCGAGAGCTTCAACGCCCAGGTCATCGTCCTGAACCACCCTGGTCAGGTCGGTGCCGGTTACGCGCCAGTCCTCGACTGCCACACCGCCCACATTGCCTGCAAGTTCTCCGAGCTCCTCGAGAA
>Elsinoe citricola CPC 18570
GAACCTGCGGAAGGATCATTAACGAG--GTAGGGCCTCCTTCGGGA-GCCCGAACTCCCCACCCTTTGCTGTTGCGAATCACGTTGCTTCGGCGGGACCTCCCCC-------------CCTCGAGAGGGGGGC-GG-GGGGCCGGGCCACCGCGCCCGGACAGCGCCCGCCGGGGGACCGAACCAACTCTTGTCTTGTGAAA-CCTTTGCAGTCGGAGTACAACCGTACAATCAAATCAAAACTTTCAACAACGGATCTCTTGGTTCTGGCATCGATGAAGAACGCAGCGAAATGCGATAAGTAATGTGAATTGCAGAATTCAGTGAATCATCGAATCTTTGAACGCACATTGCGCCCCTTGGTATTCCGAGGGGCATGCCTGTTCGAGCGTCATTTCACCAATCAAGCCCCGCTTGGTATTGGGTGCGACAGGCCGG---CCCCCGT----GGCCGGCCCGCCCGAAATGCATCGGCGAGGCACCGACCCCCGGCGTGTTAGAATTTCGAAACGTCAGGAGCACCGGTGACCCTCCGCCGTCAAATCGGTGGTATTGGCACGGTACCAGTCGGCCGTGTCGAGACCGGTACCATCAAGGCCGGCATGGTCGTCACCTTCGCCCCAGCTGGCGTCACCACCGAAGTCAAGTCCGTCGAGATGCACCACGAGCAGCTTGCCGAGGGTGCTCCCGGTGACAACGTCGGCTTCAACGTCAAGAACGTCTCCGTCAAGGAGATCCGTCGTGGCAACGTTGCCGGTGACTCCAAGAACGATCCTCCCAAGGGTTGCGAGAGCTTCAACGCCCAGGTCATTGTCCTGAACCACCCTGGTCAGGTCGGTGCCGGTTACGCGCCAGTCCTCGACTGCCACACCGCCCACATTGCCTGCAAGTTCTCCGAGCTCCTCGAGAA
>Elsinoe citricola CPC 18535
GAACCTGCGGAAGGATCATTAACGAG--GTAGGGCCTCCTTCGGGA-GCCCGAACTCCCCACCCTTTGCTGTTGCGAATCACGTTGCTTCGGCGGGACCTCCCCC-------------CCTCGAGAGGGGGGC-GG-GGGGCCGGGCCACCGCGCCCGGACAGCGCCCGCCGGGGGACCGAACCAACTCTTGTCTTGTGAAA-CCTTTGCAGTCGGAGTACAACCGTACAATCAAATCAAAACTTTCAACAACGGATCTCTTGGTTCTGGCATCGATGAAGAACGCAGCGAAATGCGATAAGTAATGTGAATTGCAGAATTCAGTGAATCATCGAATCTTTGAACGCACATTGCGCCCCTTGGTATTCCGAGGGGCATGCCTGTTCGAGCGTCATTTCACCAATCAAGCCCCGCTTGGTATTGGGTGCGACAGGCCGG---CCCCCGT----GGCCGGCCCGCCCGAAATGCATCGGCGAGGCACCGACCCCCGGCGTGTTAGAATTTCGAAACGTCAGGAGCACCGGTGACCCTCCGCCGTCAAATCGGTGGTATTGGCACGGTACCAGTCGGCCGTGTCGAGACCGGTACCATCAAGGCCGGCATGGTCGTCACCTTCGCCCCAGCTGGCGTCACCACCGAAGTCAAGTCCGTCGAGATGCACCACGAGCAGCTTGCCGAGGGTGCTCCCGGTGACAACGTCGGCTTCAACGTCAAGAACGTCTCCGTCAAGGAGATCCGTCGTGGCAACGTTGCCGGTGACTCCAAGAACGATCCTCCCAAGGGTTGCGAGAGCTTCAACGCCCAGGTCATTGTCCTGAACCACCCTGGTCAGGTCGGTGCCGGTTACGCGCCAGTCCTCGACTGCCACACCGCCCACATTGCCTGCAAGTTCTCCGAGCTCCTCGAGAA
>Elsinoe pitangae CBS 227.50
GAACCTGCGGAAGGATCATTAACGAG--GTAGGGCCTCCTCCGGGA-GCCCGAACCCCCCACCCTTTGCTGTCGCGAACCACGTTGCTTCGGCGGGACCCCCGCCCCCC---------CTCCGAGAGAGGGGCGGGAGGGGCCGGGCCACCGCGCCCGGGCAGCGCCCGCCGGGGGACCGAACCAACTCTTGTCTCTTGGAA-CCTTTACAGTCAGAGTACAACCGTACAATCAAATCAAAACTTTCAACAACGGATCTCTTGGTTCTGGCATCGATGAAGAACGCAGCGAAATGCGATAAGTAATGTGAATTGCAGAATTCAGTGAATCATCGAATCTTTGAACGCACATTGCGCCCCTTGGTATTCCGAGGGGCATGCCTGTTCGAGCGTCATTTCACCAATCAAGCCCCGCTTGGTATTGGGTGCGACAGGCCGG-CCCCCCCGT----GGCCGGCCCGCCCGAAATGCATCGGCGAGGCACCGACCCCCGGCGTGTTAGAATTTCGAAACGTCAGGAGCACCGGTGACCCTCGGCCGTCAAATTGGTGGTATTGGCACAGTACCAGTCGGCCGTGTCGAGACCGGTACCATCAAGGCCGGCATGGTCGTCACCTTCGCCCCAGCTGGTGTCACCACCGAAGTCAAGTCCGTCGAGATGCACCACGAGCAGCTTGTGGAGGGTGCTCCCGGTGACAACGTCGGCTTCAACGTCAAGAACGTCTCCGTCAAGGAGATCCGTCGTGGCAACGTTGCCGGTGACTCCAAGAACGATCCTCCCAAGGGTTGCGAGAGCTTCAACGCCCAGGTCATTGTCCTGAACCACCCTGGTCAGGTCGGTGCCGGTTACGCGCCAGTCCTCGACTGCCACACCGCCCACATTGCCTGCAAGTTCTCCGAGCTCCTCGAGAA
>Elsinoe fagarae CBS 514.50
GAACCTGCGGAAGGATCATTAACGAG--GTAGGGCCTCCTCCGGGA-GCCCGAACTCCCCACCCTTTGCTGTTGCGAATCACGTTGCTTCGGCGGGACCTCCCCCCCCCCCCCCCCCTCCTCGAGAGGGGGGCGGG-GGGGCCGGGCCACCGCGCCCGGACAGCGCCCGCCGGGGGACCGAACCAACTCTTGTATTGTGAAA-CCTTTGCAGTCGGAGTACAACCGTACAATCAAATCAAAACTTTCAACAACGGATCTCTTGGTTCTGGCATCGATGAAGAACGCAGCGAAATGCGATAAGTAATGTGAATTGCAGAATTCAGTGAATCATCGAATCTTTGAACGCACATTGCGCCCCTTGGTATTCCGAGGGGCATGCCTGTTCGAGCGTCATTTCACCAATCAAGCCCCGCTTGGTATTGGGTGCGACAGGCCGG-CCCCCCCGT----GGCCGGCCCGCCCGAAATGCATCGGCGAGGCACCGACCCCCGGCGTGTTAGAATTTCGAAACGTCAGGAGCACCGGTGACCCTCCGCCGTCAAATCGGTGGTATTGGCACGGTACCAGTCGGCCGTGTCGAGACCGGTACCATCAAGGCCGGCATGGTCGTCACCTTTGCCCCAGCTGGTGTCACCACCGAAGTCAAGTCCGTCGAGATGCACCACGAGCAGCTTGCCGAGGGTGCTCCCGGTGACAACGTCGGCTTCAACGTCAAGAACGTCTCCGTCAAGGAGATCCGTCGTGGCAATGTTGCCGGTGACTCCAAGAACGACCCTCCCAAGGGTTGTGACAGCTTCAACGCCCAGGTCATTGTTCTGAACCACCCTGGTCAGGTCGGTGCCGGTTACGCCCCAGTCCTCGACTGCCACACCGCCCACATTGCCTGCAAGTTCTCCGAGCTCCTCGAGAA
>Elsinoe caleae CBS 221.50
GAACCTGCGGAAGGATCATTAACGAG--GTAGGGCCTCCCCCGGGAGGCCCGAACTCCCCACCCTTTGCTGTCGCGAATCACGTTGCTTCGGCGGGACCCCCCACCCCTTC-------TCCCGAG---GGGGC-GG-GGGGCCGGGCCACCGCGCCCGGACAGCGCCCGCCGGGGGACCGAACCAACTCTTGTCTTGTACAA-CCTTTGCAGTCGGAGTACAACCGTACAATAAAATTAAAACTTTCAACAACGGATCTCTTGGTTCTGGCATCGATGAAGAACGCAGCGAAATGCGATAAGTAATGTGAATTGCAGAATTCAGTGAATCATCGAATCTTTGAACGCACATTGCGCCCCTTGGTATTCCGAGGGGCATGCCTGTTCGAGCGTCATTTCACCAATCAAGCCCCGCTTGGTATTGGGTGCGACAGGCCGG---CCCCCGT----GGCCGGCCCGCCCGAAATGCATCGGCGAGGCACCGACCCCCGGCGTGTTAGAATTTCGAAACGTCAGGAGCACCGGTGACCCTCCGCCGTCAAATCGGAGGTATTGGCACAGTTCCAGTCGGCCGTGTCGAGACCGGTACCATCAAGGCCGGCATGGTCGTCACCTTCGCCCCAGCTGGTGTCACCACCGAAGTCAAGTCCGTCGAGATGCACCACGAGCAGCTTGTTGAGGGTGCTCCCGGTGACAACGTCGGCTTCAACGTCAAGAACGTCTCCGTCAAGGAGATTCGTCGTGGCAACGTCGCCGGTGACTCCAAGAACGATCCTCCCAAGGGTTGCGAGAGCTTCAACGCCCAGGTCATTGTCCTGAACCACCCTGGTCAGGTCGGTGCCGGTTACGCCCCAGTCCTCGACTGCCACACCGCCCACATCGCCTGCAAGTTTTCCGAGCTCCTCGAGAA
>Elsinoe diospyri CBS 223.50
GAACCTGCGGAAGGATCATTAACGAG--GTAGGGTCTCCCCCGGGAGGCCCGAACTCCCCACCCTTTGCTGTCGCGAATCACGTTGCTTCGGCGGGACCCCCCACCCCTTC-------TCTCGAG---GGGGC-GG-GGGGCCGGGCCACCGCGCCCGGACAGCGCCCGCCGGGGGACCGAACCAACTCTTGTCTTGTACAACCCTTTGCAGTCGGAGTACAACCGTACAATCAAATCAAAACTTTCAACAACGGATCTCTTGGTTCTGGCATCGATGAAGAACGCAGCGAAATGCGATAAGTAATGTGAATTGCAGAATTCAGTGAATCATCGAATCTTTGAACGCACATTGCGCCCCTTGGTATTCCGAGGGGCATGCCTGTTCGAGCGTCATTTCACCAATCAAGCCCCGCTTGGTATTGGGTGCGACAGGCCGG---CCCCCGT----GGCCGGCCCGCCCGAAATGCATCGGCGAGGCACCGACCCCCGGCGTGTTAGAATTTCGAAACGTCGGGAGCACCGGTGACCCTCCGCCGTCAAATCGGTGGTATTGGCACAGTTCCAGTCGGCCGTGTCGAGACCGGTACCATCAAGGCCGGCATGGTCGTCACCTTCGCCCCAGCTGGTGTCACCACCGAAGTCAAGTCCGTCGAGATGCACCACGAGCAGCTTGTTGAGGGTGCTCCCGGTGACAACGTCGGTTTCAACGTCAAGAACGTCTCCGTCAAGGAGATTCGTCGTGGCAACGTCGCCGGTGACTCCAAGAACGATCCTCCCAAGGGTTGCGAGAGCTTCAACGCCCAGGTCATTGTCCTGAACCACCCTGGTCAGGTTGGTGCCGGTTACGCCCCAGTCCTCGACTGCCACACCGCCCACATTGCCTGCAAGTTCTCCGAGCTCCTCGAGAA
>Elsinoe fici-caricae CBS 473.62
GAACCTGCGGAAGGATCATTAACGAG--GTAGGGCCTCCCCCGGGA-GCCCGAACTCCCCACCCTCTGCTGTCGCGAATCACGTTGCTTCGGCGGGACCTCCCCCCCTCC--------TCTCTCGAGGGGGGCGGG-GGTGCCGGGCCACCGCGCCCGGACAGCGCCCGCCGGGGGACCGAACCAACTCTTGTTTTGTGAAA-CCTTTGCAGTCGGAGTACTACCGTACAATCAAATCAAAACTTTCAACAACGGATCTCTTGGTTCTGGCATCGATGAAGAACGCAGCGAAATGCGATAAGTAATGTGAATTGCAGAATTCAGTGAATCATCGAATCTTTGAACGCACATTGCGCCCCTTGGTATTCCGAGGGGCATGCCTGTTCGAGCGTCATTTCACCAATCAAGCCCCGCTTGGCATTGGGCGCGACAGGCCGG-CCCCCCCGC----GGCCGGCCCGCCCGAAATGCATCGGCGAGGCACCGACCCCCGGCGTGTTAGAATTTCGAAACGCCAGGAGCACCGGTGACCCTCCGCCGTCAAATCGGTGGTATTGGCACGGTACCAGTCGGCCGTGTCGAGACCGGCACCATCAAGGCCGGCATGGTCGTCACCTTTGCCCCAGCTGGTGTCACCACCGAAGTCAAGTCCGTCGAGATGCACCACGAGCAGCTTGCCGAGGGTGCTCCCGGTGACAACGTCGGCTTCAACGTCAAGAACGTCTCCGTCAAGGAGATCCGTCGTGGCAACGTCGCCGGTGACTCCAAGAACGATCCTCCCAAGGGTTGCGAGAGCTTCAACGCTCAGGTCATTGTCCTGAACCACCCTGGTCAGGTCGGTGCCGGTTACGCCCCAGTCCTCGACTGCCACACCGCGCACATTGCCTGCAAGTTCTCCGAGCTCCTCGAGAA
>Elsinoe flacourtiae CBS 474.62
GAACCTGCGGAAGGATCATTAACGAG--GTAGGGCCTCCCCCGGGA-GCCCGAACTCCCCACCCTCTGCTGTCGCGAATCACGTTGCTTCGGCGGGACTTCCCCCCCTCCC-------TCTCTCGGGGGGGGCGGG-GGTGCCGGGCCACCGCGCCCGGACAGCGCCCGCCGGGGGACCGAACCAACTCTTGTCTTGTAAAA-CCTTTGCAGTCGGAGTACTACCGTACAATCAAATCAAAACTTTCAACAACGGATCTCTTGGTTCTGGCATCGATGAAGAACGCAGCGAAATGCGATAAGTAATGTGAATTGCAGAATTCAGTGAATCATCGAATCTTTGAACGCACATTGCGCCCCTTGGTATTCCGAGGGGCATGCCTGTTCGAGCGTCATTTCACCAATCAAGCCCCGCTTGGTATTGGGCGCGACAGGCCGG-CCCCCCCGC----GGCCGGCCCGCCCGAAATGCATCGGCGAGGCACCGACCCCCGGCGTGTTAGAATCTCGAAACGCCAGGAGCACCGGTGACCCTCCGCCGTCAAATCGGTGGTATTGGCACGGTACCAGTCGGCCGTGTCGAGACCGGTACCATCAAGGCCGGCATGGTCGTCACCTTTGCCCCAGCTGGTGTCACCACCGAAGTCAAGTCCGTCGAGATGCACCACGAGCAGCTTGCCGAGGGTGCTCCCGGTGACAACGTCGGCTTCAACGTCAAGAACGTCTCCGTCAAGGAGATCCGTCGTGGCAACGTCGCCGGTGACTCCAAGAACGATCCTCCCAAGGGTTGCGAGAGCTTCAACGCTCAGGTCATTGTCCTGAACCACCCTGGTCAGGTCGGTGCCGGTTACGCCCCAGTCCTCGACTGCCACACCGCGCACATTGCCTGCAAGTTCTCCGAGCTCCTCGAGAA
>Elsinoe zizyphi CBS 378.62
GAACCTGCGGAAGGATCATTAACGAG--GTAGGGCCTCCCCTGGGA-GCCCGAACTCCCCACCCTCTGCTGTCGCGAATCACGTTGCTTCGGCGGGACCTCCCCCCCCCCC-------TCTCTCGAGGGGGACGGG-GGTGCCGGGCCACCGCGCCCGGACAGCGCCCGCCGGGGGACCGAACCAACTCTTGTCTTGTGAAA-CCTTTGCAGTCGGAGTACTACCGTACAATCAAATCAAAACTTTCAACAACGGATCTCTTGGTTCTGGCATCGATGAAGAACGCAGCGAAATGCGATAAGTAATGTGAATTGCAGAATTCAGTGAATCATCGAATCTTTGAACGCACATTGCGCCCCTTGGTATTCCGAGGGGCATGCCTGTTCGAGCGTCATTTCACCAATCAAGCCCCGCTTGGTATTGGGCGCGACAGGCCGG-CCCCCCCGC----GGCCGGCCCGCCCGAAATGCATCGGCGAGGCACCGACCCCCGGCGTGTTAGAATTTCGAAACGCCAGGAGCACCGGTGACCCTCCGCCGTCAAATCGGTGGTATTGGCACGGTACCAGTCGGCCGTGTCGAGACCGGTACCATCAAGGCCGGCATGGTCGTCACCTTTGCCCCAGCTGGTGTCACCACCGAAGTCAAGTCCGTCGAGATGCACCACGAGCAGCTTGCCGAGGGTGCTCCCGGTGACAACGTCGGCTTCAACGTCAAGAACGTCTCCGTCAAGGAGATCCGTCGTGGCAACGTCGCCGGTGACTCCAAGAATGATCCTCCCAAGGGTTGCGAGAGCTTCAACGCCCAGGTCATTGTCCTGAACCACCCTGGTCAGGTCGGTGCCGGTTACGCCCCAGTCCTCGACTGCCACACCGCGCACATTGCCTGCAAGTTCTCCGAGCTCCTCGAGAA
>Elsinoe eucalypticola CBS 124765
GAACCTGCGGAAGGATCATTAACGAG--GTAGGGCCTCCTCCGGGA-GCCCGAACTCCCCACCCTTTGCTGTCGCGAATCACGTTGCTTCGGCGGGACCTCCCCCC------------CTTCGAGAGAGGGGGCGG-GGGGCCGGGCCACTGTGCCCGGACAGCGCCCGCCGGGGGACCGAATCAACTCTTGTCTTG-AAAA-CCTTTGCAGTCCGAGTACCAATGTACAATCAAATCAAAACTTTCAACAACGGATCTCTTGGTTCTGGCATCGATGAAGAACGCAGCGAAATGCGATAAGTAATGTGAATTGCAGAATTCAGTGAATCATCGAATCTTTGAACGCACATTGCGCCCCTTGGTATTCCGAGGGGCATGCCTGTTCGAGCGTCATTTCACCAATCAAGCCCCGCTTGGTATTGGGCGCGACAGGCCGGCCCCCCCCGT----GGCCGGCCCGCCCGAAATGCATCGGCGAGGCCCCGACCCCCGGCGTGTTAGAATTTCGAAACGTCGGGAGCACCGGTGTACCTCCGCCGTCAAATCGGTGGCATTGGCACGGTACCAGTCGGCCGTGTCGAGACCGGTACCATCAAGGCCGGCATGGTCGTTACCTTCGCCCCAGCTGGTGTCACCACTGAAGTCAAGTCTGTCGAGATGCACCACGAGCAGCTCGTCGAGGGTGCTCCTGGCGACAACGTCGGCTTCAACGTCAAGAACGTCTCCGTCAAGGAGATCCGTCGTGGCAACGTCGCCGGCGACTCCAAGAACGACCCTCCCAAGGGTTGCGAGAGCTTCAACGCCCAGGTCATCGTCCTGAACCACCCTGGTCAGGTCGGTGCCGGTTACGCCCCAGTCCTCGACTGCCACACCGCCCACATCGCCTGCAAGTTCTCCGAGCTCCTCGAGAA
>Elsinoe tectificae CBS 124777
GAACCTGCGGAAGGATCATTAACGAG--GTAGGGCCTCCTCCGGGA-GCCCGAACCCCCCACCCTTTGCTGTCGCGAATCACGTTGCTTCGGCGGGACCCCCCCGACCCCCC------TCTCGAGGGCGGACCGGG-GGGGCCGGGCCACCGCGCCCGGACAGCGCCCGCCGGGGGACCGAACCAACTCTTGTCATGAAAAA-CCTTTGCAGTCGGAGTACTATCGTACAATCAAATCAAAACTTTCAACAACGGATCTCTTGGTTCTGGCATCGATGAAGAACGCAGCGAAATGCGATAAGTAATGTGAATTGCAGAATTCAGTGAATCATCGAATCTTTGAACGCACATTGCGCCCCTTGGTATTCCGAGGGGCATGCCTGTTCGAGCGTCATTTCACCAATCAAGCACCGCTTGGTATTGGGCGCGACAGGCCGGCCCCCCCCGT----GGCCGGCCCGCCCGAAATGCATCGGCGAGGCACCGACCCCCGGCGTGTTAGAATTTCGAAACGTCAGGAGCACCGGTGTCCCTCTGCCGTCAAATCGGTGGTATTGGCACGGTACCAGTCGGCCGTGTCGAGACCGGTACCATCAAGGCCGGCATGGTCGTCACCTTCGCCCCAGCTGGTGTCACCACCGAAGTCAAGTCCGTCGAGATGCACCACGAGCAGCTCGCCGAGGGTGCTCCTGGTGACAACGTCGGCTTCAACGTCAAGAACGTCTCCGTCAAGGAGATCCGTCGTGGAAACGTTGCCGGTGACTCCAAGACTGATCCTCCCAAGGGTTGCGAGAGCTTCAACGCCCAGGTCATTGTCTTGAACCACCCTGGTCAGGTCGGTGCCGGTTACGCCCCAGTCCTCGATTGCCACACCGCCCACATCGCCTGCAAGTTCTCCGAGCTTCTCGAGAA
>Myriangium hispanicum CBS 247.33
GAACCTGCGGAAGGATCATTAAAGAGTAATAGGTGCTCACGC-----GCCCGAACT-CCCACCCTTTGTTGTCGCGAATT-TGTTGCCTCGGCGGGTTGTCTTAA-------------CC-----------------GATGACGGGT--TCACGCC-------CACCCGCCGCAGGACATTCATAACCCTGCTTT-----AA--CCATAAAGTCTGAGTAAATTC---TAAATGAATCAAAACTTTCAACAACGGATCTCTTGGTTCTGGCATCGATGAAGAACGCAGCGAAATGCGATAAGTAATGTGAATTGCAGAATTCAGTGAATCATCGAATCTTTGAACGCACATTGCGCCCCTTGGTATTCCGAGGGGCATGCCTGTTCGAGCGTCAGTGCAAAAATCAAGCCACGCTTTGTCTTGGG-------GGTTGG---CCTCCGTCCGACGGAGGCCCCCCCAAAAAGCATCGGCGAG----------------------------GAAA--------------------------------ATTGGCGGTATCGGAACTGTTCCCGTCGGCCGTGTCGAGACTGGTATCATCAAGCCCGGCCAGGTGGTCACCTTCGCACCTGCAGGTGTCACCACCGAAGTCAAGTCCGTCGAGATGCACCACGAACAGCTGAAGGAGGGTCTTCCCGGTGACAACGTTGGCTTCAACGTCAAGAACGTTTCCGTCAAGGAAATTCGCCGTGGCAACGTCGCCGGTGACTCCAAGAATAACCCTCCCCAGGGTGCCGACTCCTTCTCGGCCCAGGTCATCGTCATCAACCATCCTGGCCAGATCGGTGCTGGATACGCTCCTGTTCTGGACTGCCACACCGCTCACATTGCCTGCAAGTTTGCTGAGCTGAACAAGAA
