# Supplementary material for: Genome mining of the citrus pathogen Elsinoë fawcettii; prediction and prioritisation of candidate effectors, cell wall degrading enzymes and secondary metabolite gene clusters
Source: PLoS One. 2020 May 29;15(5):e0227396. doi: 10.1371/journal.pone.0227396 (PMC7259788; doi:10.1371/journal.pone.0227396)
Supplement: S4 Table — (XLSX) [file pone.0227396.s004.xlsx]

## Sheet: Sheet1
Species	Secreted proteins: SignalP, Phobius, ProtComp, TMHMM, PreGPI.	Candidate effectors: EffectorP v1.0 & v2.0	Candidate effectors alternate method: <median length & no Pfam hits except for those of known effectors.
Necrotrophic:
Elsinoë fawcettii (BRIP 53147a)	1280	276 (21.6%)	367 (28.7%)
Botrytis cinerea	1294	285 (22.0%)	507 (39.2%)
Parastagonospora nodorum	2206	932 (42.2%)	1117 (50.6%)
Pyrenophora tritici-repentis	1298	388 (29.9%)	451 (34.7%)
Sclerotinia sclerotiorum	1707	692 (40.5%)	977 (57.2%)
Zymoseptoria tritici	1514	597 (39.4%)	670 (44.3%)
Hemibiotrophic:
Leptosphaeria maculans	1883	787 (41.8%)	1015 (53.9%)
Magnaporthe oryzae	2263	1055 (46.6%)	1198 (52.9%)
Rhynchosporium commune	1510	509 (33.7%)	630 (41.7%)
Verticillium dahliae	1407	413 (29.4%)	438 (31.1%)
Biotrophic:
Ustilago maydis	856	256 (29.9%)	320 (37.4%)
