# Supplementary material for: Genome mining of the citrus pathogen Elsinoë fawcettii; prediction and prioritisation of candidate effectors, cell wall degrading enzymes and secondary metabolite gene clusters
Source: PLoS One. 2020 May 29;15(5):e0227396. doi: 10.1371/journal.pone.0227396 (PMC7259788; doi:10.1371/journal.pone.0227396)
Supplement: S5 Table — (XLSX) [file pone.0227396.s005.xlsx]

## Sheet: Sheet1
Species	Utilised in known effector analysis	Total # of predicted genes (not including genes which overlap a TE region)	# of gene-dense genes (IFR < 1500 bp on both sides)		# of gene-sparse genes (IFR > 1500 bp on both sides)		GC content of CDS (%)			# of genes involved in predicted secondary metabolite clusters		Unique genes not assigned an orthoMCL group ID*		Genes allocated the same orthoMCL ID as a known effector		TE coverage (%)	# of genes within 20,000 Kb of a TE region		AT-rich region coverage (%)	Distance gene to closest AT-rich region, Q1 value (bp)
			Number	% of total genes	Number	% of total genes	Q1	Median	Q3	Number	% of total genes	Number	% of total genes	Number	% of total genes		Number	% of total genes
Necrotrophic:
Elsinoë fawcettii BRIP 53147a	No	10080	7314	0.725595	408	0.0404762	52.35	54.16	56.63	404	0.0400794	1989	0.197321	13	0.00128968	0.37	962	0.0954365	1.03	95535
Elsinoë fawcettii DAR 70024	No	10223	7373	0.721217	480	0.0469529	52.3	54.11	56.59	378	0.0369754	1806	0.17666	13	0.00127164	0.35	1821	0.178128	0.88	162499
Elsinoë fawcettii SM16-1	No	10519	7878	0.748931	374	0.0355547	52.47	54.42	57.18	423	0.0402129	1874	0.178154	12	0.00114079	0.23	1607	0.152771	N/A	N/A
Elsinoë australis Ea-1	No	9253	6616	0.715011	333	0.0359883	52.78	54.82	57.5	321	0.0346915	1331	0.143845	11	0.0011888	2.03	1368	0.147844	0.92	139846
Elsinoë ampelina YL-1	No	9804	7309	0.745512	278	0.0283558	53.03	54.88	57.6	316	0.0322317	1816	0.185231	13	0.00132599	1.59	3670	0.374337	17.9	7860
Botrytis cinerea	Yes	11481	4350	0.378887	2162	0.188311	44.72	46.22	48.08	590	0.0513893	1361	0.118544	12	0.00104521	2.76	4454	0.387945	N/A	N/A
Parastagonospora nodorum	Yes	15878	11009	0.693349	480	0.0302305	51.9	54.28	56.86	724	0.0455977	5130	0.323089	16	0.00100768	0.64	3107	0.19568	6.64	52953
Pyrenophora tritici-repentis	Yes	10772	1902	0.176569	3786	0.351467	51.71	53.55	55.5	322	0.0298923	1489	0.138229	12	0.001114	1.63	2181	0.202469	N/A	N/A
Sclerotinia sclerotiorum	Yes	13770	6560	0.476398	1625	0.11801	43.93	45.7	47.6	557	0.0404503	4647	0.337473	10	0.000726216	3.49	10610	0.770516	N/A	N/A
Zymoseptoria tritici	Yes	11936	7541	0.631786	787	0.065935	54.35	55.7	57.27	415	0.0347688	3583	0.300184	11	0.000921582	2.46	4387	0.367544	17.3	711
Hemibiotrophic:
Leptosphaeria maculans	Yes	12337	8664	0.702278	459	0.0372052	51.72	54.15	56.71	442	0.0358272	3746	0.303639	14	0.0011348	10.7	5065	0.410554	37	7635
Magnaporthe oryzae	Yes	12236	5221	0.426692	1676	0.136973	54.47	57.41	61.1	684	0.0559006	3617	0.295603	24	0.00196143	9.07	6105	0.498938	N/A	N/A
Rhynchosporium commune	Yes	12100	4475	0.369835	2409	0.199091	48.54	49.91	51.5	396	0.0327273	2986	0.246777	12	0.000991736	6.26	4700	0.38843	29.5	9009
Verticillium dahliae	Yes	10441	4878	0.467197	1245	0.119241	56.38	59.43	63.03	329	0.0315104	1850	0.177186	21	0.0020113	1.49	1893	0.181304	1.47	85600
Biotrophic:
Ustilago maydis	Yes	6692	4133	0.617603	330	0.0493126	54.36	55.87	57.45	157	0.0234608	1974	0.294979	3	0.000448296	1	1406	0.210102	N/A	N/A
*Results shown for Elsinoe species compared individually to all other species. See S10 for core, accessory and unique genes among the five Elsinoe species.
