# Supplementary material for: Genome mining of the citrus pathogen Elsinoë fawcettii; prediction and prioritisation of candidate effectors, cell wall degrading enzymes and secondary metabolite gene clusters
Source: PLoS One. 2020 May 29;15(5):e0227396. doi: 10.1371/journal.pone.0227396 (PMC7259788; doi:10.1371/journal.pone.0227396)
Supplement: S6 Table — (XLSX) [file pone.0227396.s006.xlsx]

## Sheet: Sheet1
Species	Total predicted proteins (not including genes which overlap a TE region)	Predicted secreted proteins (SP)		Candidate effectors (CE)		Prioritised CE's		Reduction of CE's to prioritised CE's (%)
		Number	% of total proteins	Number	% of SP's	Number	% of total CE's
Necrotrophs:
Elsinoë fawcettii BRIP 53147a	10080	1280	0.126984	276	0.215625	120	0.434783	0.565217
Elsinoë fawcettii DAR 70024	10223	1291	0.126284	274	0.212239	120	0.437956	0.562044
Elsinoë fawcettii SM16-1	10519	1393	0.132427	317	0.227566	135	0.425868	0.574132
Elsinoë australis Ea-1	9253	1091	0.117908	235	0.215399	101	0.429787	0.570213
Elsinoë ampelina YL-1	9804	1167	0.119033	270	0.231362	120	0.444444	0.555556
Botrytis cinerea	11481	1294	0.112708	285	0.220247	89	0.312281	0.687719
Parastagonospora nodorum	15878	2206	0.138934	932	0.422484	462	0.495708	0.504292
Pyrenophora tritici-repentis	10771	1298	0.120509	388	0.298921	264	0.680412	0.319588
Sclerotinia sclerotiorum	13770	1707	0.123965	692	0.40539	379	0.547688	0.452312
Zymoseptoria tritici	11936	1514	0.126843	597	0.39432	265	0.443886	0.556114
Hemibiotrophs:
Leptosphaeria maculans	12337	1883	0.15263	787	0.41795	180	0.228717	0.771283
Magnaporthe oryzae	12236	2263	0.184946	1055	0.466195	619	0.58673	0.41327
Rhynchosporium commune	12100	1510	0.124793	509	0.337086	146	0.286837	0.713163
Verticillium dahliae	10441	1407	0.134757	413	0.293532	202	0.489104	0.510896
Biotroph:
Ustilago maydis	6692	856	0.127914	256	0.299065	153	0.597656	0.402344
