# Supplementary material for: Genome mining of the citrus pathogen Elsinoë fawcettii; prediction and prioritisation of candidate effectors, cell wall degrading enzymes and secondary metabolite gene clusters
Source: PLoS One. 2020 May 29;15(5):e0227396. doi: 10.1371/journal.pone.0227396 (PMC7259788; doi:10.1371/journal.pone.0227396)
Supplement: S7 Table — (XLSX) [file pone.0227396.s007.xlsx]

## Sheet: Sheet1
Gene accession	Contig	Protein length, median=409 (amino acids)	Prioritised candidate effectors	Gene density class	Gene on contig end	GC content of coding DNA sequence (CDS) (%)	GC content of CDS in relation to all genes, Q1=52.35%, Q3=56.63%	Involved in a predicted secondary metabolite gene cluster	Ortholog classification in relation to 10 other fungal species^ (*obtained an orthoMCL ID of known effector)	Ortholog classification in relation to four other Elsinoë species/isolates⁺	Distance to closest TE, median distance of all genes to closest TE = 123765bp (*Not on contig with TE)	Distance to closest AT-rich region, Q1 value of all genes = 95535bp (*Not on contig with AT-rich region)	Candidate effector prioritisation score	Also labelled as a prioritised candidate CWDE	PHI-base hit, similarity %	Protein Family (Pfam) Database hits			Polyamino acid repeat-containing protein, (number of consecutive residues)	Blast hit to CE of 10 other comparative species^, >70% similarity
																Top Pfam hit	Top Pfam hit description	Pfam hit of known effector
KAF4554372	SDJM01000004	188		dense		0.496466	<Q1		Other	Core	221092	219734	2
KAF4554393	SDJM01000004	259	Yes	dense		0.509628	<Q1		Unique	E. fawcettii BRIP 53147a-specific	175246	173888	3
KAF4554399	SDJM01000004	83	Yes	dense		0.601594	>Q3		Unique	E. fawcettii BRIP 53147a-specific	166202	164844	3
KAF4554421	SDJM01000004	322		dense		0.610537	>Q3		Other	Core	119748	118390	2			Glyco_hydro_43	Glycosyl hydrolases family 43
KAF4554427	SDJM01000004	123		dense		0.557952			Unique	E. fawcettii BRIP 53147a-specific	106431	105073	2
KAF4554443	SDJM01000004	161	Yes			0.678351	>Q3		Unique	E. fawcettii BRIP 53147a-specific	62731	61373	4
KAF4554459	SDJM01000004	85	Yes			0.618677	>Q3		Unique	E. fawcettii BRIP 53147a-specific	15156	13798	4
KAF4554479	SDJM01000004	54		dense		0.47561	<Q1		Other	Accessory	37860	27332	2
KAF4554510	SDJM01000004	266		dense		0.525			Core	Core	101459	47425	1			adh_short_C2	Enoyl-(Acyl carrier protein) reductase
KAF4554520	SDJM01000004	87		dense		0.543726		Yes	Unique	Core	83772	65592	1
KAF4554533	SDJM01000004	201	Yes			0.583471	>Q3	Yes	Unique	Core	57112	91917	3
KAF4554539	SDJM01000004	201		dense		0.502479	<Q1		Core	Core	41674	107356	2			Clat_adaptor_s	Clathrin adaptor complex small chain			XP_003839429.1 Leptosphaeria maculans, PZD48100.1 Pyrenophora tritici-repentis, XP_001799896.1 Parastagonospora nodorum
KAF4554578	SDJM01000004	198	Yes			0.565436			Unique	E. fawcettii-specific	61378	211126	3
KAF4554583	SDJM01000004	232		dense		0.532951			Unique	Accessory	68702	218450	2
KAF4554696	SDJM01000004	267		dense		0.542964			Other	Core	360402	510150	1			Carb_anhydrase	Eukaryotic-type carbonic anhydrase
KAF4554701	SDJM01000004	138	Yes	dense		0.509615	<Q1		Unique	E. fawcettii-specific	369077	518825	3						Val (5)
KAF4549061	SDJM01000023	232	Yes			0.611748	>Q3		Unique	Accessory	366657	409808	4
KAF4549120	SDJM01000023	159		dense		0.54071			Unique with orthoMCL ID	Accessory	217340	260491	1			Cupin_2	Cupin domain
KAF4549128	SDJM01000023	273		dense		0.501827	<Q1		Other	Core	204686	247837	2			Peroxidase_2	Peroxidase, family 2
KAF4549166	SDJM01000023	244	Yes	sparse		0.619891	>Q3		Other	Core	124064	167215	3	Yes	PelD Nectria haematococca (PHI:180), 47.27%	Pectate_lyase	Pectate lyase			XP_009656792.1 Verticillium dahliae, XP_003841286.1 Leptosphaeria maculans
KAF4549184	SDJM01000023	264	Yes	sparse		0.565491			Unique	Accessory	68292	111443	3
KAF4549185	SDJM01000023	286	Yes			0.552326			Unique	E. fawcettii-specific	63242	106393	3
KAF4549189	SDJM01000023	319	Yes			0.534932			Unique	Accessory	51047	94198	3
KAF4549223	SDJM01000023	314		dense		0.570975	>Q3		Other	Core	19630	22504	2	Yes	PELB Colletotrichum gloeosporioides (PHI:222), 58.40%	Pec_lyase_C	Pectate lyase
KAF4549233	SDJM01000023	272			Yes	0.551345			Core	Core	42175	85	2			adh_short_C2	Enoyl-(Acyl carrier protein) reductase
KAF4548322	SDJM01000029	259		dense		0.5276			Other	Core	123707	124699	1			KE-Glyco_hydro_61	Glycosyl hydrolase family 61	Yes
KAF4551977	SDJM01000011	145		dense		0.601831	>Q3		Other	Core	*	530190	2			Bys1	Blastomyces yeast-phase-specific protein
KAF4551982	SDJM01000011	253	Yes	sparse		0.579501	>Q3		Core	Core	*	509683	3			adh_short_C2	Enoyl-(Acyl carrier protein) reductase			SMR42722.1 Zymoseptoria tritici
KAF4551989	SDJM01000011	50	Yes	dense		0.585526	>Q3		Unique	E. fawcettii-specific	*	497469	3
KAF4552010	SDJM01000011	154	Yes	dense		0.575431	>Q3		Unique	Accessory	*	454809	3
KAF4552012	SDJM01000011	277				0.535414			Other	Core	*	450697	2			Peptidase_M43	Pregnancy-associated plasma protein-A
KAF4552055	SDJM01000011	260				0.543478			Other	Core	*	322163	2			Lipase_GDSL_2	GDSL-like Lipase/Acylhydrolase family
KAF4552073	SDJM01000011	109		dense		0.50152	<Q1		Core	Core	*	278094	2			Dabb	Stress responsive A/B Barrel Domain
KAF4552107	SDJM01000011	86		dense		0.573077	>Q3		Other	Core	*	200439	2			COX6B	Cytochrome oxidase c subunit VIb			XP_001588942.1 Sclerotinia sclerotiorum, XP_003717823.1 Magnaporthe oryzae, XP_024553070.1 Botrytis cinerea, XP_003836531.1 Leptosphaeria maculans, CZT08775.1 Rhynchosporium commune, SMR42892.1 Zymoseptoria tritici
KAF4552141	SDJM01000011	107		dense		0.526316			Core	Core	*	121574	1			Pam16	Pam16		Ala (5)	XP_001591741.1 Sclerotinia sclerotiorum, XP_001551426.1 Botrytis cinerea, CZS95747.1 Rhynchosporium commune, PZD52188.1 Pyrenophora tritici-repentis, SMR52522.1 Zymoseptoria tritici, XP_003713798.1 Magnaporthe oryzae
KAF4552180	SDJM01000011	121		dense		0.520548	<Q1		Core	Core	*	42374	2		GzTF2S002 Fusarium graminearum (PHI:1627), 42.15%	TFIIS_C	Transcription factor S-II (TFIIS)
KAF4547312	SDJM01000047	127	Yes			0.469974	<Q1		Unique	E. fawcettii-specific	*	*	4
KAF4547321	SDJM01000047	200	Yes	dense		0.681063	>Q3		Unique	Core	*	*	3
KAF4548198	SDJM01000030	165		dense		0.577465	>Q3		Other	Core	122886	*	2			Peptidase_S24	Peptidase S24-like
KAF4548246	SDJM01000030	164		dense		0.562753			Unique	E. fawcettii BRIP 53147a-specific	3266	*	2
KAF4548262	SDJM01000030	211	Yes	sparse		0.519685	<Q1		Other	E. fawcettii-specific	37343	*	3
KAF4548263	SDJM01000030	100	Yes	sparse		0.549669			Unique	E. fawcettii-specific	42626	*	3			Hydrophobin	Fungal hydrophobin
KAF4548267	SDJM01000030	103	Yes	sparse		0.517685	<Q1		Unique	E. fawcettii-specific	65338	*	4
KAF4548272	SDJM01000030	53	Yes	sparse	Yes	0.565217			Unique	E. fawcettii-specific	99167	*	3
KAF4546992	SDJM01000075	230	Yes	sparse	Yes	0.546243			Unique	E. fawcettii-specific	*	*	3
KAF4547728	SDJM01000037	259		dense		0.537869			Core	Core	*	104836	1			adh_short_C2	Enoyl-(Acyl carrier protein) reductase
KAF4550539	SDJM01000016	112	Yes	sparse	Yes	0.556213			Unique	E. fawcettii-specific	964	1448	3
KAF4550668	SDJM01000016	251				0.550993			Other	Core	61870	322565	2			DUF3455	Protein of unknown function (DUF3455)
KAF4550744	SDJM01000016	296		dense		0.591011	>Q3		Other	Core	102141	519267	2			Abhydrolase_1	alpha/beta hydrolase fold
KAF4550788	SDJM01000016	165	Yes			0.581489	>Q3		Other	Core	2483	619318	3			DUF2237	Uncharacterized protein conserved in bacteria (DUF2237)			SMR50721.1 Zymoseptoria tritici
KAF4548924	SDJM01000024	257		dense		0.592497	>Q3		Other	Core	309235	321820	2			LPMO_10	Lytic polysaccharide mono-oxygenase, cellulose-degrading
KAF4548969	SDJM01000024	81		dense		0.506122	<Q1		Other	Core	195239	207824	2			COX17	Cytochrome C oxidase copper chaperone (COX17)
KAF4548985	SDJM01000024	233	Yes			0.517832	<Q1		Core	Core	163402	175987	3		Coras2 Colletotrichum orbiculare (PHI:3279), 69.12%	Ras	Ras family
KAF4548986	SDJM01000024	200				0.564784			Other	Core	160977	173562	2			NifU_N	NifU-like N terminal domain			XP_003845505.1 Leptosphaeria maculans
KAF4549016	SDJM01000024	115		dense		0.541787			Unique	Accessory	90634	103219	2
KAF4549034	SDJM01000024	174				0.551527			Other	Accessory	36125	48710	2			HsbA	Hydrophobic surface binding protein A
KAF4549035	SDJM01000024	285				0.555426			Other	Core	32973	45558	2
KAF4554740	SDJM01000003	108	Yes			0.613497	>Q3		Unique	Core	46405	449064	4
KAF4554751	SDJM01000003	103		dense		0.578778	>Q3		Other	Accessory	14906	417565	2
KAF4554801	SDJM01000003	106	Yes	dense		0.578125	>Q3		Unique	E. fawcettii-specific	114614	287599	3
KAF4554802	SDJM01000003	134		dense		0.534653			Unique	Accessory	115916	286160	2
KAF4554847	SDJM01000003	225	Yes	dense		0.61743	>Q3		Unique	E. fawcettii-specific	227980	173920	3
KAF4554873	SDJM01000003	232	Yes			0.633238	>Q3		Unique	Accessory	289774	111995	4						Pro (9)
KAF4554901	SDJM01000003	281		dense		0.540828			Core	Core	369047	32632	1			Band_7	SPFH domain / Band 7 family			PZD55153.1 Pyrenophora tritici-repentis, CZS98468.1 Rhynchosporium commune, XP_001800257.1 Parastagonospora nodorum, XP_003711850.1 Magnaporthe oryzae, XP_011390099.1 Ustilago maydis
KAF4554917	SDJM01000003	310		dense		0.530043			Other	Core	410205	3776	1			DUF1996	Domain of unknown function (DUF1996)
KAF4554945	SDJM01000003	206	Yes	dense		0.504839	<Q1		Unique	Core	470322	63893	3
KAF4554956	SDJM01000003	168		dense		0.549407			Unique	Core	498067	91638	2
KAF4555017	SDJM01000003	86		dense		0.569231	>Q3		Core	Core	650882	244453	2			MWFE	NADH-ubiquinone oxidoreductase MWFE subunit
KAF4555042	SDJM01000003	215		dense		0.542504			Unique	E. fawcettii-specific	707510	301081	2
KAF4555049	SDJM01000003	163		dense		0.513238	<Q1		Other	Core	724644	318215	2
KAF4555134	SDJM01000003	160	Yes			0.514523	<Q1		Unique	E. fawcettii-specific	930327	260537	4
KAF4555144	SDJM01000003	267	Yes	dense		0.62391	>Q3		Unique	Core	953705	236705	3
KAF4555158	SDJM01000003	127		dense		0.535248			Unique	E. fawcettii-specific	997482	193371	2
KAF4555210	SDJM01000003	112	Yes	dense		0.517751	<Q1		Unique	E. fawcettii-specific	1105273	85657	3
KAF4552541	SDJM01000009	141		dense		0.571765	>Q3		Other	Core	*	*	2			GFA	Glutathione-dependent formaldehyde-activating enzyme
KAF4552642	SDJM01000009	182	Yes			0.620438	>Q3		Other	Core	*	*	3
KAF4552749	SDJM01000009	206		dense		0.537097			Other	Core	*	*	1			Glu-tRNAGln	Glu-tRNAGln amidotransferase C subunit		Arg (5)
KAF4546866	SDJM01000136	152	Yes		Yes	0.543668			Unique	Accessory	*	*	3
KAF4549633	SDJM01000020	166	Yes	dense		0.574	>Q3		Unique	Core	343091	*	3
KAF4549660	SDJM01000020	138		dense		0.552885			Other	Core	287633	*	1			FKBP_C	FKBP-type peptidyl-prolyl cis-trans isomerase
KAF4549695	SDJM01000020	152	Yes	dense		0.5131	<Q1		Unique	Core	197686	*	3
KAF4553198	SDJM01000007	202		dense		0.628289	>Q3	Yes	Unique	Accessory	313600	*	2
KAF4553218	SDJM01000007	241		dense		0.613793	>Q3		Core	Core	262932	*	2			Cutinase	Cutinase
KAF4553283	SDJM01000007	149		dense		0.550111		Yes	Unique	Core	109542	*	1
KAF4553291	SDJM01000007	304		dense		0.547046		Yes	Core	Core	96163	*	0			CAP	Cysteine-rich secretory protein family
KAF4553315	SDJM01000007	223		dense		0.564829			Core	Core	44273	*	1			EMP24_GP25L	emp24/gp25L/p24 family/GOLD
KAF4553428	SDJM01000007	148		dense		0.542601			Unique	E. fawcettii-specific	32747	*	2
KAF4553489	SDJM01000007	177	Yes	dense		0.630394	>Q3		Other*	Core	115406	*	3
KAF4550085	SDJM01000018	165	Yes			0.507042	<Q1		Other	Accessory	221475	38072	3
KAF4550086	SDJM01000018	117		dense		0.529745			Other	Accessory	220488	39058	1
KAF4550092	SDJM01000018	247	Yes			0.627187	>Q3		Other	Core	203079	56168	3	Yes	PelA Nectria haematococca (PHI:179), 46.38%	Pectate_lyase	Pectate lyase
KAF4550120	SDJM01000018	103		dense		0.536977			Unique with orthoMCL ID	Accessory	144866	114819	1		Tom1 Fusarium oxysporum (PHI:2364), 57.69%	Glyco_hydro_10	Glycosyl hydrolase family 10
KAF4550159	SDJM01000018	289		dense		0.622555	>Q3		Unique with orthoMCL ID	Core	68080	191095	2			adh_short_C2	Enoyl-(Acyl carrier protein) reductase
KAF4550189	SDJM01000018	236	Yes	sparse		0.569014	>Q3		Unique	Accessory	12781	273063	4			F-box	F-box domain
KAF4550194	SDJM01000018	80	Yes			0.524793			Unique	E. fawcettii-specific	23834	284116	3
KAF4547043	SDJM01000065	120	Yes			0.508287	<Q1		Unique	E. fawcettii-specific	*	*	4
KAF4551655	SDJM01000012	540	Yes			0.65598	>Q3		Core	Core	590198	629129	3			Cutinase	Cutinase
KAF4551678	SDJM01000012	131	Yes	dense		0.648101	>Q3		Unique	Core	514072	553003	3			AIM5	Altered inheritance of mitochondria 5
KAF4551693	SDJM01000012	181		dense		0.526605			Other	Accessory	480008	518939	1
KAF4551725	SDJM01000012	179	Yes			0.55102			Unique	Accessory	384083	423014	3			Enterotoxin_a	Heat-labile enterotoxin alpha chain
KAF4551776	SDJM01000012	228		dense		0.537901			Core	Core	263593	302524	1			Oxidored_q6	NADH ubiquinone oxidoreductase, 20 Kd subunit			PZD45283.1 Pyrenophora tritici-repentis, XP_003835237.1 Leptosphaeria maculans, XP_003715475.1 Magnaporthe oryzae
KAF4551790	SDJM01000012	157		dense		0.505285	<Q1		Core	Accessory	236321	275252	2		Ubc9 Magnaporthe oryzae (PHI:8048), 79.62%	UQ_con	Ubiquitin-conjugating enzyme
KAF4551868	SDJM01000012	147	Yes			0.55079			Unique	Accessory	57519	96450	3
KAF4551876	SDJM01000012	217	Yes	dense		0.572741	>Q3		Unique	Accessory	40307	79238	3
KAF4551886	SDJM01000012	294	Yes			0.504525	<Q1		Other	Core	16731	55662	3			NAD_binding_1	Oxidoreductase NAD-binding domain
KAF4547990	SDJM01000033	126		dense		0.552632			Unique	Accessory	108818	*	2
KAF4547573	SDJM01000039	211	Yes	sparse		0.535433			Unique	E. fawcettii-specific	*	*	3
KAF4547621	SDJM01000039	112		dense		0.544379			Other	Accessory	*	*	1			Ribonuc_L-PSP	Endoribonuclease L-PSP
KAF4546889	SDJM01000113	144			Yes	0.534562			Other	Accessory	*	*	2			MMgT	Membrane magnesium transporter
KAF4546930	SDJM01000095	237	Yes		Yes	0.54979			Unique	Accessory	1181	*	3
KAF4547273	SDJM01000049	103	Yes	sparse		0.578778	>Q3		Unique	E. fawcettii-specific	15808	*	4			Hydrophobin	Fungal hydrophobin
KAF4546898	SDJM01000107	74	Yes		Yes	0.473214	<Q1		Unique	E. fawcettii-specific	*	*	4
KAF4550801	SDJM01000015	214				0.549689			Other	Core	11601	8593	2		Mfcut1 Monilinia fructicola (PHI:2383), 44.07%	Cutinase	Cutinase
KAF4550803	SDJM01000015	349				0.553861			Other	Core	15321	12313	2			Pec_lyase_C	Pectate lyase
KAF4550843	SDJM01000015	181	Yes	sparse		0.572477	>Q3		Unique	E. fawcettii-specific	6207	98202	4
KAF4550844	SDJM01000015	194	Yes			0.578767	>Q3		Other	E. fawcettii-specific	8824	100819	3
KAF4550913	SDJM01000015	116	Yes	dense		0.625714	>Q3		Unique	E. fawcettii-specific	224214	316209	3
KAF4550943	SDJM01000015	114	Yes			0.555233			Unique	E. fawcettii-specific	291823	383818	3
KAF4550946	SDJM01000015	193		dense		0.533563			Unique	E. fawcettii-specific	295699	387694	2
KAF4550970	SDJM01000015	145		dense		0.574371	>Q3		Unique with orthoMCL ID	E. fawcettii-specific	352220	444215	2
KAF4551005	SDJM01000015	210	Yes	dense		0.501582	<Q1		Unique	Core	433387	525382	3
KAF4547058	SDJM01000062	152	Yes	sparse		0.591703	>Q3		Unique	Accessory	838	*	4
KAF4547248	SDJM01000050	104	Yes	sparse	Yes	0.506369	<Q1		Unique	E. fawcettii-specific	*	1006	4			Hydrophobin	Fungal hydrophobin
KAF4547255	SDJM01000050	104	Yes	sparse		0.535032			Unique	E. fawcettii-specific	*	52054	3			Hydrophobin	Fungal hydrophobin
KAF4548503	SDJM01000027	313		dense		0.599362	>Q3		Other	Core	31505	30234	2			DUF1996	Domain of unknown function (DUF1996)
KAF4548524	SDJM01000027	44	Yes	dense		0.58209	>Q3		Unique	E. fawcettii BRIP 53147a-specific	76729	75458	3
KAF4548560	SDJM01000027	107		dense		0.551084			Unique	Accessory	155475	154204	2
KAF4548581	SDJM01000027	240	Yes			0.587258	>Q3		Other	Core	200107	198836	3			Abhydrolase_6	Alpha/beta hydrolase family
KAF4548582	SDJM01000027	76		dense		0.495652	<Q1		Other	Accessory	201313	200042	2		Dep2 Alternaria brassicicola (PHI:2376), 41.18%	FAD_binding_3	FAD binding domain
KAF4550327	SDJM01000017	246		dense		0.55			Other	E. fawcettii-specific	196334	31014	1			LCM	Leucine carboxyl methyltransferase
KAF4550360	SDJM01000017	134		dense		0.542079			Other	Core	105661	122023	1			Transthyretin	HIUase/Transthyretin family
KAF4550365	SDJM01000017	278	Yes			0.630383	>Q3		Other	Core	94216	133036	3			Carb_anhydrase	Eukaryotic-type carbonic anhydrase
KAF4550388	SDJM01000017	260		dense		0.567775	>Q3		Other	Accessory	45552	181754	2
KAF4550434	SDJM01000017	111		dense		0.567164	>Q3		Other	E. fawcettii-specific	80796	309024	2
KAF4550438	SDJM01000017	155	Yes			0.603854	>Q3		Unique	E. fawcettii-specific	88394	316622	4
KAF4550457	SDJM01000017	336	Yes	sparse		0.517822	<Q1		Other	Core	125856	354084	3
KAF4550494	SDJM01000017	113		dense		0.557185			Unique	Accessory	225207	453435	2
KAF4550525	SDJM01000017	148		dense		0.55157			Other	Core	294407	522635	1
KAF4547131	SDJM01000058	262		dense		0.549492			Core	Core	*	*	1			adh_short	short chain dehydrogenase
KAF4552906	SDJM01000008	174		dense		0.566794	>Q3		Core	Core	477482	*	2			E1_DerP2_DerF2	ML domain
KAF4552911	SDJM01000008	120		dense		0.530387		Yes	Unique	Accessory	469346	*	1
KAF4552968	SDJM01000008	149	Yes	dense		0.610245	>Q3		Unique	Core	323359	*	3
KAF4552973	SDJM01000008	133	Yes	dense		0.493766	<Q1		Unique	E. fawcettii-specific	311969	*	3
KAF4553000	SDJM01000008	267	Yes			0.521793	<Q1		Unique	E. fawcettii-specific	240674	*	4
KAF4553073	SDJM01000008	246		dense		0.531081			Unique with orthoMCL ID	E. fawcettii-specific	77172	*	1
KAF4553103	SDJM01000008	132		dense		0.557789			Unique	Core	2866	*	2
KAF4553179	SDJM01000008	150	Yes			0.542035			Unique	E. fawcettii-specific	173428	*	3
KAF4555285	SDJM01000002	99	Yes	dense		0.635451	>Q3		Unique	E. fawcettii-specific	983935	*	3
KAF4555328	SDJM01000002	185	Yes			0.59246	>Q3	Yes	Unique	Accessory	875871	*	3
KAF4555393	SDJM01000002	223		dense		0.52161	<Q1		Other	Core	721312	*	2
KAF4555413	SDJM01000002	329		dense		0.543984			Core	Core	678955	*	1			CoA_binding	CoA binding domain
KAF4555489	SDJM01000002	146		dense		0.604545	>Q3		Other	Core	478386	*	2
KAF4555542	SDJM01000002	210		dense		0.552215			Core	Core	334630	*	1			Peptidase_M76	Peptidase M76 family
KAF4555593	SDJM01000002	305		dense		0.592148	>Q3		Other	Accessory	225417	*	2			GH131_N	Glycoside hydrolase 131 catalytic N-terminal domain		Ala (5)
KAF4555632	SDJM01000002	134	Yes			0.715347	>Q3		Unique	Accessory	121059	*	4
KAF4555637	SDJM01000002	213		dense		0.622465	>Q3		Other	Core	105765	*	2			RNase_P_Rpp14	Rpp14/Pop5 family
KAF4555660	SDJM01000002	219	Yes			0.614568	>Q3		Other	Core	50181	*	3		Mfcut1 Monilinia fructicola (PHI:2383), 44.83%	Cutinase	Cutinase
KAF4555745	SDJM01000002	108	Yes	dense		0.493865	<Q1		Unique	E. fawcettii-specific	23140	*	3
KAF4555777	SDJM01000002	161		dense		0.534021			Other	Core	55468	*	1			GFA	Glutathione-dependent formaldehyde-activating enzyme
KAF4555796	SDJM01000002	158		dense		0.602941	>Q3		Core	Core	92683	*	2
KAF4555806	SDJM01000002	134		dense		0.542079			Unique	E. fawcettii-specific	109880	*	2
KAF4555821	SDJM01000002	384	Yes			0.65338	>Q3		Core	Core	151746	*	3			Cutinase	Cutinase
KAF4555846	SDJM01000002	307		dense		0.559047			Other	Core	105250	*	1			NmrA	NmrA-like family
KAF4555858	SDJM01000002	174		dense		0.532443		Yes	Other	Core	78421	*	0
KAF4555905	SDJM01000002	264		dense		0.517632	<Q1		Core	Core	19005	*	2			adh_short	short chain dehydrogenase
KAF4555941	SDJM01000002	263		dense		0.582807	>Q3		Core	Core	86614	*	2			Ribonuclease_T2	Ribonuclease T2 family
KAF4555942	SDJM01000002	243		dense		0.581395	>Q3		Other	E. fawcettii-specific	85655	*	2
KAF4555946	SDJM01000002	94	Yes	dense		0.489437	<Q1		Unique	E. fawcettii-specific	79671	*	3			BTB	BTB/POZ domain
KAF4555957	SDJM01000002	239	Yes	dense		0.577191	>Q3		Unique	Core	57815	*	3
KAF4556059	SDJM01000002	110		dense		0.566265			Unique	Accessory	94231	*	2
KAF4548783	SDJM01000025	293				0.544835			Other	Core	110222	142283	2			Glyco_hydro_17	Glycosyl hydrolases family 17
KAF4548807	SDJM01000025	99		dense		0.51505	<Q1		Other	Core	104543	204747	2			MRP_L53	39S ribosomal protein L53/MRP-L53
KAF4548811	SDJM01000025	210		dense		0.639241	>Q3		Other	Core	97248	211763	2
KAF4548868	SDJM01000025	83	Yes	dense		0.605578	>Q3		Unique	E. fawcettii-specific	34353	344055	3
KAF4548876	SDJM01000025	133		dense		0.563591			Unique	E. fawcettii-specific	50541	360243	2
KAF4547501	SDJM01000041	271				0.554601			Other	Core	*	*	2			Peroxidase_2	Peroxidase, family 2
KAF4547757	SDJM01000036	101	Yes			0.606557	>Q3		Unique	E. fawcettii-specific	*	95535	4						Arg (5)
KAF4547768	SDJM01000036	215		dense		0.550232			Unique	E. fawcettii-specific	*	71432	2
KAF4547786	SDJM01000036	279		dense		0.511323	<Q1		Other	Core	*	38526	2			Carb_anhydrase	Eukaryotic-type carbonic anhydrase
KAF4547800	SDJM01000036	334		dense		0.520916	<Q1		Other	Core	*	9558	2	Yes	BCPME1 Botrytis cinerea (PHI:278), 47.97%	Pectinesterase	Pectinesterase
KAF4548116	SDJM01000031	147		dense		0.607223	>Q3		Core	Core	*	179823	2			DUF2015	Fungal protein of unknown function (DUF2015)
KAF4548142	SDJM01000031	148		dense		0.522422	<Q1		Core	Core	*	126943	2			G10	G10 protein
KAF4548160	SDJM01000031	120	Yes	dense		0.596685	>Q3		Unique	E. fawcettii-specific	*	77901	3
KAF4548164	SDJM01000031	252		dense		0.594987	>Q3		Other	Core	*	69963	2			Lipase_GDSL_2	GDSL-like Lipase/Acylhydrolase family
KAF4548184	SDJM01000031	294		dense		0.578054	>Q3		Other	Core	*	24096	2			Glyco_hydro_16	Glycosyl hydrolases family 16
KAF4548191	SDJM01000031	165				0.539235			Other	Core	*	8909	2			Hce2	Pathogen effector; putative necrosis-inducing factor	Yes
KAF4548193	SDJM01000031	224	Yes		Yes	0.560831			Unique	E. fawcettii-specific	*	941	3
KAF4548402	SDJM01000028	97	Yes			0.610922	>Q3		Other	Core	191218	59976	3		Mhp1 Magnaporthe oryzae (PHI:458), 59.79%	Hydrophobin_2	Fungal hydrophobin
KAF4549243	SDJM01000022	218				0.548781			Other	E. fawcettii-specific	30906	29523	2
KAF4553920	SDJM01000005	123		dense		0.536388			Other	Core	257084	695068	1
KAF4553938	SDJM01000005	127	Yes			0.600522	>Q3		Unique	Core	217558	655542	4
KAF4554007	SDJM01000005	96		dense		0.582759	>Q3		Other	Core	51200	489184	2
KAF4554072	SDJM01000005	296		dense		0.546067			Other	Core	13440	329148	1			Pro_isomerase	Cyclophilin type peptidyl-prolyl cis-trans isomerase/CLD			XP_024549591.1 Botrytis cinerea, XP_009648598.1 Verticillium dahliae, XP_003715036.1 Magnaporthe oryzae
KAF4554112	SDJM01000005	188	Yes			0.574205	>Q3		Other	Accessory	104892	237994	3
KAF4554118	SDJM01000005	229		dense		0.577649	>Q3		Other	Core	118773	224099	2		Cuta Fusarium solani (PHI:2849), 46.54%	Cutinase	Cutinase
KAF4554187	SDJM01000005	285		dense		0.507585	<Q1		Other	Accessory	288111	54504	2			PS_Dcarbxylase	Phosphatidylserine decarboxylase
KAF4554191	SDJM01000005	226	Yes	sparse		0.625	>Q3		Other	Core	301569	41312	3		Cuta Fusarium solani (PHI:2849), 48.37%	Cutinase	Cutinase
KAF4554234	SDJM01000005	100	Yes	dense		0.609272	>Q3		Unique	E. fawcettii-specific	418932	69247	3
KAF4554243	SDJM01000005	200		dense		0.488372	<Q1		Other	E. fawcettii-specific	443822	94137	2
KAF4552384	SDJM01000010	81		dense		0.485714	<Q1		Other	Core	33115	*	2			LSM	LSM domain			CZT02555.1 Rhynchosporium commune, XP_003709256.1 Magnaporthe oryzae, XP_011386639.1 Ustilago maydis
KAF4552443	SDJM01000010	140		dense		0.561611			Other	Core	161860	*	1			GFA	Glutathione-dependent formaldehyde-activating enzyme
KAF4552448	SDJM01000010	235	Yes	sparse		0.579915	>Q3		Other	Core	174348	*	3	Yes	PelD Nectria haematococca (PHI:180), 63.45%	Pectate_lyase	Pectate lyase			XP_003844855.1 Leptosphaeria maculans, XP_001554464.1 Botrytis cinerea, XP_009654467.1 Verticillium dahliae
KAF4552467	SDJM01000010	167	Yes			0.582505	>Q3		Unique	E. fawcettii-specific	224940	*	4
KAF4552482	SDJM01000010	353	Yes	dense		0.597549	>Q3		Other*	Core	260699	*	3		MoCDIP1 Magnaporthe oryzae (PHI:3213), 72.96%					XP_009652928.1 Verticillium dahliae, XP_003716596.1 Magnaporthe oryzae MoCDIP1
KAF4552514	SDJM01000010	179	Yes	dense		0.67718	>Q3		Unique	Accessory	342388	*	3
KAF4551076	SDJM01000014	228		dense		0.556851			Other*	Core	48502	41898	2		Mg3LysM Zymoseptoria tritici (PHI:6494), 41.42%	LysM	LysM domain	Yes
KAF4551187	SDJM01000014	247	Yes			0.510094	<Q1		Core	Core	314301	307697	3			PGP_phosphatase	Mitochondrial PGP phosphatase
KAF4551190	SDJM01000014	231	Yes	dense		0.57554	>Q3		Unique	Core	321162	314558	3
KAF4551302	SDJM01000014	153	Yes			0.520607	<Q1		Core	Core	581750	575146	3			WD40	WD domain, G-beta repeat
KAF4551316	SDJM01000014	277				0.565426			Other	Core	618655	612051	2
KAF4551336	SDJM01000014	108			Yes	0.539877			Other	Accessory	667930	661326	2
KAF4548615	SDJM01000026	159	Yes	dense		0.5762	>Q3		Unique	E. fawcettii-specific	19741	*	3
KAF4548684	SDJM01000026	214				0.541925			Other	Core	199201	*	2		MoHPX1 Magnaporthe oryzae (PHI:5188), 47.89%	Peroxidase_2	Peroxidase, family 2
KAF4548700	SDJM01000026	171	Yes			0.508738	<Q1		Other	Core	243036	*	3			GFA	Glutathione-dependent formaldehyde-activating enzyme
KAF4556089	SDJM01000001	354	Yes	dense		0.648496	>Q3		Unique	E. fawcettii-specific	64159	60004	3						Gly (7), Gly (8)
KAF4556091	SDJM01000001	259		dense		0.536585			Unique	Core	67228	63073	2
KAF4556092	SDJM01000001	256	Yes	dense		0.518182	<Q1		Unique	Accessory	68696	64541	3
KAF4556119	SDJM01000001	124		dense		0.540107			Core	Core	134959	130804	1			COX6B	Cytochrome oxidase c subunit VIb
KAF4556121	SDJM01000001	166	Yes	dense		0.578	>Q3		Unique	Core	136470	132315	3
KAF4556219	SDJM01000001	136	Yes	dense		0.580488	>Q3		Core*	Core	48474	382067	3			Ribonuclease	ribonuclease	Yes
KAF4556321	SDJM01000001	246		dense		0.522973	<Q1	Yes	Core	Core	234728	100192	1			ApoO	Apolipoprotein O
KAF4556368	SDJM01000001	229		dense		0.545718			Core	Core	139903	1618	1	Yes	Endo-1,4-beta-xylanase I Magnaporthe oryzae (PHI:2213), 56.72%	Glyco_hydro_11	Glycosyl hydrolases family 11			PZD50123.1 Pyrenophora tritici-repentis, XP_001805426.1 Parastagonospora nodorum, XP_009652169.1 Verticillium dahliae
KAF4556417	SDJM01000001	173	Yes			0.550864			Unique	E. fawcettii-specific	10232	121110	3
KAF4556419	SDJM01000001	160		dense		0.53527			Unique	E. fawcettii-specific	6081	125300	2						Thr (6)
KAF4556431	SDJM01000001	152	Yes	dense		0.663755	>Q3		Unique	Core	22864	154846	3
KAF4556474	SDJM01000001	186		dense		0.580357	>Q3		Other	Core	9897	260382	2
KAF4556537	SDJM01000001	136		dense		0.521951	<Q1	Yes	Unique	Accessory	142246	413218	2
KAF4556538	SDJM01000001	165		dense		0.511066	<Q1	Yes	Other	Accessory	144233	415205	1
KAF4556543	SDJM01000001	242		dense		0.54533			Other	Core	157948	428920	1			Glyco_hydro_61	Glycosyl hydrolase family 61	Yes
KAF4556556	SDJM01000001	260		dense		0.537084			Unique	E. fawcettii-specific	183811	454783	2
KAF4556560	SDJM01000001	117		dense		0.543909			Other	Accessory	187691	460703	1							SMR57164.1 Zymoseptoria tritici
KAF4556612	SDJM01000001	163		dense		0.580448	>Q3		Core	Core	67074	580961	2			COX5A	Cytochrome c oxidase subunit Va
KAF4556630	SDJM01000001	331		dense		0.522613	<Q1		Other	Core	27749	620051	2			Pec_lyase_C	Pectate lyase
KAF4556679	SDJM01000001	304	Yes			0.573304	>Q3		Other	Core	116945	768686	3			Glyco_hydro_114	Glycoside-hydrolase family GH114		Ala (5)
KAF4556707	SDJM01000001	169		dense		0.524558			Unique	Core	175986	722159	2
KAF4556811	SDJM01000001	161		dense		0.525773			Other	Core	84793	462301	1
KAF4556844	SDJM01000001	214	Yes	dense		0.515528	<Q1		Unique	E. fawcettii-specific	8282	385790	3
KAF4556932	SDJM01000001	124	Yes			0.537433			Unique	E. fawcettii-specific	84992	178917	3
KAF4556976	SDJM01000001	199	Yes			0.475793	<Q1		Other	Accessory	19575	73519	3
KAF4557008	SDJM01000001	305		dense		0.643402	>Q3		Other	Core	10886	2999	2			Peroxidase_2	Peroxidase, family 2
KAF4546885	SDJM01000115	232			Yes	0.563037			Other	E. fawcettii-specific	5154	*	2
KAF4547279	SDJM01000048	223	Yes			0.628912	>Q3		Other*	Core	2576	*	4
KAF4547812	SDJM01000035	190		dense		0.520979	<Q1		Other	E. fawcettii-specific	*	132297	2							XP_003840955.1 Leptosphaeria maculans
KAF4547817	SDJM01000035	206	Yes			0.567742	>Q3		Other	Core	*	115969	3			DUF4360	Domain of unknown function (DUF4360)
KAF4547838	SDJM01000035	122	Yes			0.608696	>Q3	Yes	Unique	Accessory	*	63088	3
KAF4548085	SDJM01000032	236		sparse		0.543662			Other	Core	33305	0	2
KAF4548090	SDJM01000032	241		dense		0.61931	>Q3		Other	Core	46567	13199	2	Yes	PelA Nectria haematococca (PHI:179), 45.69%	Pectate_lyase	Pectate lyase
KAF4546937	SDJM01000093	130	Yes	sparse	Yes	0.505102	<Q1		Unique	E. fawcettii BRIP 53147a-specific	*	*	4
KAF4553540	SDJM01000006	311	Yes	dense		0.595722	>Q3		Unique	E. fawcettii-specific	*	*	3
KAF4553562	SDJM01000006	152	Yes	dense		0.600437	>Q3		Unique	Accessory	*	*	3
KAF4553582	SDJM01000006	140		dense		0.50237	<Q1		Other	Accessory	*	*	2			Ribonuc_L-PSP	Endoribonuclease L-PSP
KAF4553701	SDJM01000006	111	Yes			0.58209	>Q3		Other	Core	*	*	3
KAF4553706	SDJM01000006	61		dense		0.524324			Core	Accessory	*	*	1			RNA_pol_N	RNA polymerases N / 8 kDa subunit
KAF4553718	SDJM01000006	206		dense		0.622581	>Q3		Other	Accessory	*	*	2
KAF4553723	SDJM01000006	220		dense		0.570997	>Q3		Other	Core	*	*	2
KAF4553804	SDJM01000006	106		dense		0.534375			Unique	E. fawcettii-specific	*	*	2
KAF4547151	SDJM01000056	154	Yes	sparse		0.523707			Unique	E. fawcettii-specific	2363	*	3
KAF4549513	SDJM01000021	146	Yes			0.590909	>Q3		Unique	Accessory	*	*	4						Arg (5)
KAF4549514	SDJM01000021	183	Yes			0.602541	>Q3		Unique	E. fawcettii BRIP 53147a-specific	*	*	4
KAF4549516	SDJM01000021	134		dense		0.549505			Unique	Accessory	*	*	2						Ser (5)
KAF4551348	SDJM01000013	149		dense		0.532294			Other	Core	71810	*	1
KAF4551408	SDJM01000013	264		dense		0.615869	>Q3		Other	Core	51107	*	2			Cupin_1	Cupin
KAF4551418	SDJM01000013	367		dense		0.563917			Other	E. fawcettii-specific	79372	*	1			DUF1996	Domain of unknown function (DUF1996)
KAF4551505	SDJM01000013	121		dense		0.515068	<Q1		Other	Accessory	201367	*	2			TFIIS_C	Transcription factor S-II (TFIIS)
KAF4551509	SDJM01000013	195				0.550256			Other	E. fawcettii-specific	194680	*	2
KAF4551622	SDJM01000013	229		dense		0.558781			Unique	Core	77224	*	2
KAF4547054	SDJM01000064	103	Yes	sparse		0.572347	>Q3		Unique	E. fawcettii-specific	*	*	4			Hydrophobin	Fungal hydrophobin
KAF4546976	SDJM01000080	151	Yes		Yes	0.523077	<Q1		Unique	Accessory	3574	*	4
KAF4549847	SDJM01000019	271		dense		0.546012			Core	Core	9364	12039	1			adh_short	short chain dehydrogenase
KAF4549869	SDJM01000019	89		dense		0.550186			Other	Core	56200	58875	1
KAF4549876	SDJM01000019	314		dense		0.548729			Unique	Accessory	70253	72928	2			EthD	EthD domain
KAF4549883	SDJM01000019	255		dense		0.614081	>Q3		Other	Core	84376	87051	2			Lipase_GDSL_2	GDSL-like Lipase/Acylhydrolase family
KAF4549905	SDJM01000019	99		dense		0.531773			Unique with orthoMCL ID	E. fawcettii-specific	132034	134709	1			Acetyltransf_1	Acetyltransferase (GNAT) family
KAF4549920	SDJM01000019	122	Yes	dense		0.516304	<Q1		Unique	E. fawcettii-specific	179493	182168	3
KAF4550009	SDJM01000019	189	Yes	dense		0.521968	<Q1		Unique	E. fawcettii-specific	400775	403450	3
KAF4550016	SDJM01000019	283		dense		0.53349			Core	Core	414833	417508	1			Glyco_hydro_cc	Glycosyl hydrolase catalytic core
^Comparative fungal species included Ustilago maydis, Leptosphaeria maculans, Magnaporthe oryzae, Rhynchosporium commune, Verticillium dahliae, Botrytis cinerea, Parastagonospora nodorum, Pyrenophora tritici-repentis, Sclerotinia sclerotiorum and Zymoseptoria tritici
⁺Comparative Elsinoë species included E. fawcettii (DAR 70024), E. fawcettii (SM16-1), E. ampelina (YL-1) and E. australis (Ea-1)
