# Supplementary material for: Genome mining of the citrus pathogen Elsinoë fawcettii; prediction and prioritisation of candidate effectors, cell wall degrading enzymes and secondary metabolite gene clusters
Source: PLoS One. 2020 May 29;15(5):e0227396. doi: 10.1371/journal.pone.0227396 (PMC7259788; doi:10.1371/journal.pone.0227396)
Supplement: S8 Table — (XLSX) [file pone.0227396.s008.xlsx]

## Sheet: Sheet1
GenBank accession	Prioritised candidate CWDE's	Predicted secreted protein (SP)	Candidate effector (CE) /prioritised candidate effector	Hit to PHI-base	Similarity (%)	Top Pfam hit	Top Pfam hit description	Distance to closest TE (*not on contig with TE)	Genes at edge of contig	Distance to closest AT-rich region (*not on contig with AT-rich region)	Polyamino acid repeat-containing protein
KAF4549223	Prioritised	SP	CE	PelB Colletotrichum gloeosporioides (PHI:222)	58.4	Pec_lyase_C	Pectate lyase	19630		22504
KAF4547800	Prioritised	SP	CE	Bcpme1 Botrytis cinerea (PHI:278)	47.97	Pectinesterase	Pectinesterase	*		9558
KAF4549166	Prioritised	SP	Prioritised CE	PelA Nectria haematococca (PHI:179)	47.26	Pectate_lyase	Pectate lyase	124064		167215
KAF4550092	Prioritised	SP	Prioritised CE	PelA Nectria haematococca (PHI:179)	46.38	Pectate_lyase	Pectate lyase	203079		56168
KAF4548090	Prioritised	SP	CE	PelA Nectria haematococca (PHI:179)	45.69	Pectate_lyase	Pectate lyase	46567		13199
KAF4552448	Prioritised	SP	Prioritised CE	PelD Nectria haematococca (PHI:180)	63.45	Pectate_lyase	Pectate lyase	174348		*
KAF4556368	Prioritised	SP	CE	Endo-1,4-beta-xylanase I Magnaporthe oryzae (PHI:2213)	56.72	Glyco_hydro_11	Glycosyl hydrolases family 11	139903		1618
KAF4550523	Prioritised	SP		Pg1 Fusarium graminearum (PHI:7283)	68.26	Glyco_hydro_28	Glycosyl hydrolases family 28	290427		518655	Ala
KAF4548260	Prioritised	SP		Pgx6 Fusarium oxysporum (PHI:4880)	66.39	Glyco_hydro_28	Glycosyl hydrolases family 28	28750		*
KAF4552838	Prioritised	SP		Endo-1,4-beta-xylanase Magnaporthe oryzae (PHI:2204)	61.56	Glyco_hydro_10	Glycosyl hydrolase family 10	*		*
KAF4547778	Prioritised	SP		Endo-1,4-beta-xylanase I Magnaporthe oryzae (PHI:2214)	58.87	Glyco_hydro_11	Glycosyl hydrolases family 11	*		51255
KAF4550100	Prioritised	SP		Endo-1,4-beta-xylanase Magnaporthe oryzae (PHI:2204)	57.69	Glyco_hydro_10	Glycosyl hydrolase family 10	184123		74938
KAF4556463	Prioritised	SP		Pg1 Fusarium oxysporum (PHI:4879)	53.69	Glyco_hydro_28	Glycosyl hydrolases family 28	34351		232133
KAF4549258	Prioritised	SP		Pnl1 Penicillium digitatum (PHI:3226)	53.46	Pec_lyase_C	Pectate lyase	66435		65052
KAF4547532	Prioritised	SP		Glu1 Pyrenophora tritici-repentis (PHI:3859)	52.89	Cellulase	Cellulase (glycosyl hydrolase family 5)	91204		*
KAF4552889	Prioritised	SP		Glu1 Pyrenophora tritici-repentis (PHI:3859)	51.93	Cellulase	Cellulase (glycosyl hydrolase family 5)	513017		*
KAF4555167	Prioritised	SP		Ppxyn2 Phytophthora parasitica (PHI:7912)	49.7	Glyco_hydro_10	Glycosyl hydrolase family 10	1015876		174324
KAF4556657	Prioritised	SP		Pnl1 Penicillium digitatum (PHI:3226)	44.74	Pec_lyase_C	Pectate lyase	47059		698800
KAF4547067	Prioritised	SP		PecA Aspergillus flavus (PHI:88)	41.8	Glyco_hydro_28	Glycosyl hydrolases family 28	2586		*
KAF4555488	Prioritised	SP		Pnl1 Penicillium digitatum (PHI:3226)	41.69	Pec_lyase_C	Pectate lyase	479611		*	Leu
KAF4556483	Prioritised	SP		Pnl1 Penicillium digitatum (PHI:3226)	40.33	Pec_lyase_C	Pectate lyase	5985		276957
KAF4554118		SP	CE	Cuta Fusarium solani (PHI:2849)	46.54	Cutinase	Cutinase	118773		224099
KAF4548164		SP	CE			Lipase_GDSL_2	GDSL-like Lipase/Acylhydrolase family	*		69963
KAF4556630		SP	CE			Pec_lyase_C	Pectate lyase	27749		620051
KAF4556679		SP	Prioritised CE			Glyco_hydro_114	Glycoside-hydrolase family GH114	116945		768686	Ala
KAF4547812		SP	CE					*		132297
KAF4550801		SP	CE	Cuta Fusarium solani (PHI:2849)	45.54	Cutinase	Cutinase	11601		8593
KAF4554421		SP	CE			Glyco_hydro_43	Glycosyl hydrolases family 43	119748		118390
KAF4548924		SP	CE			LPMO_10	Lytic polysaccharide mono-oxygenase, cellulose-degrading	309235		321820
KAF4553218		SP	CE			Cutinase	Cutinase	262932		*
KAF4550803		SP	CE			Pec_lyase_C	Pectate lyase	15321		12313
KAF4548783		SP	CE			Glyco_hydro_17	Glycosyl hydrolases family 17	110222		142283
KAF4548184		SP	CE			Glyco_hydro_16	Glycosyl hydrolases family 16	*		24096
KAF4556543		SP	CE			Glyco_hydro_61	Glycosyl hydrolase family 61	157948		428920
KAF4549883		SP	CE			Lipase_GDSL_2	GDSL-like Lipase/Acylhydrolase family	84376		87051
KAF4555473		SP		Mgg Magnaporthe oryzae (PHI:785)	62.55	Glyco_hydro_125	Metal-independent alpha-mannosidase (GH125)	518005		*
KAF4556036		SP		Pgx1 Bipolaris zeicola (PHI:115)	60.19	Glyco_hydro_28	Glycosyl hydrolases family 28	33076		*
KAF4555232		SP		Mogls2 Magnaporthe oryzae (PHI:6739)	59.57	Glyco_hydro_31	Glycosyl hydrolases family 31	1158652		29665
KAF4555554		SP		Ktr1 Beauveria bassiana (PHI:3095)	55.38	Glyco_transf_15	Glycolipid 2-alpha-mannosyltransferase	305088		*
KAF4552204		SP		Msds/afmsdc Aspergillus fumigatus (PHI:2510)	54.94	Glyco_hydro_47	Glycosyl hydrolase family 47	177678		*
KAF4552311		SP		Avenacinase Gaeumannomyces graminis (PHI:24)	54.92	Glyco_hydro_3_C	Glycosyl hydrolase family 3 C-terminal domain	81635		*
KAF4553311		SP		Avenacinase Gaeumannomyces graminis (PHI:24)	53.25	Glyco_hydro_3_C	Glycosyl hydrolase family 3 C-terminal domain	50703		*
KAF4548795		SP		Fooch1 Fusarium oxysporum (PHI:4096)	53.23	Gly_transf_sug	Glycosyltransferase sugar-binding region containing DXD motif	137512		170917
KAF4551799		SP		Pgx1 Fusarium oxysporum (PHI:181)	52.64	Glyco_hydro_28	Glycosyl hydrolases family 28	213278		252209
KAF4550681		SP		Psxeg1 Phytophthora sojae (PHI:6868)	51.63	Glyco_hydro_12	Glycosyl hydrolase family 12	87058		347753
KAF4547885		SP		Sga1 Magnaporthe oryzae (PHI:2138)	51.44	Glyco_hydro_15	Glycosyl hydrolases family 15	*		*
KAF4548617		SP		Cht42 Trichoderma virens (PHI:144)	50.38	Glyco_hydro_18	Glycosyl hydrolases family 18	21826		*
KAF4554549		SP		Kre5 Colletotrichum graminicola (PHI:6227)	49.9	Glyco_transf_24	Glucosyltransferase 24	5440		139571
KAF4552192		SP		Avenacinase Gaeumannomyces graminis (PHI:24)	46.4	Glyco_hydro_3_C	Glycosyl hydrolase family 3 C-terminal domain	*		20911
KAF4550729		SP		Cuta Fusarium solani (PHI:2849)	45.61	Cutinase	Cutinase	133968		487581
KAF4547677		SP		Eng1 Histoplasma capsulatum (PHI:6265)	44.94	Glyco_hydro_16	Glycosyl hydrolases family 16	*		8102
KAF4547328		SP		Mocdip4 Magnaporthe oryzae (PHI:3216)	44.07	Glyco_hydro_61	Glycosyl hydrolase family 61	*		*
KAF4552560		SP		Cda2 Magnaporthe oryzae (PHI:6391)	42.65	Polysacc_deac_1	Polysaccharide deacetylase	*		*
KAF4551899		SP		Tom1 Septoria lycopersici (PHI:191)	42.5	Glyco_hydro_3_C	Glycosyl hydrolase family 3 C-terminal domain	12744		23679
KAF4556659		SP		Avenacinase Gaeumannomyces graminis (PHI:24)	42.37	Glyco_hydro_3_C	Glycosyl hydrolase family 3 C-terminal domain	53013		704754
KAF4551324		SP		Gzob021 Fusarium graminearum (PHI:1581)	42.23	Glyco_hydro_61	Glycosyl hydrolase family 61	635445		628841
KAF4549450		SP		Avenacinase Gaeumannomyces graminis PHI:24)	41.24	Glyco_hydro_3_C	Glycosyl hydrolase family 3 C-terminal domain	*		*
KAF4548909		SP		Gzob021 Fusarium graminearum (PHI:1581)	40.82	Glyco_hydro_61	Glycosyl hydrolase family 61	344691		357276
KAF4548127		SP		Camnt2 Candida albicans (PHI:392)	40.06	Glyco_transf_15	Glycolipid 2-alpha-mannosyltransferase	*		157974	Arg & Leu
KAF4554304		SP				Glyco_hydro_3	Glycosyl hydrolase family 3 N terminal domain	380401		379043
KAF4554501		SP						94638		25355
KAF4554542		SP				Glyco_hydro_20	Glycosyl hydrolase family 20, catalytic domain	34654		113108	Ala
KAF4554611		SP				CBM-like	Polysaccharide lyase family 4, domain III	137311		287059
KAF4554676		SP				Glyco_hydro_61	Glycosyl hydrolase family 61	316623		466371
KAF4549063		SP				Glyco_hydro_127	Beta-L-arabinofuranosidase, GH127	361478		404629
KAF4549066		SP				GMC_oxred_N	GMC oxidoreductase	348531		391682
KAF4549083		SP				GMC_oxred_N	GMC oxidoreductase	309276		352427
KAF4549091		SP				GMC_oxred_N	GMC oxidoreductase	285418		328569
KAF4549167		SP				Glyco_hydro_88	Glycosyl Hydrolase Family 88	120284		163435
KAF4549225		SP				Glyco_hydro_6	Glycosyl hydrolases family 6	24372		17441
KAF4549227		SP				Cellulase	Cellulase (glycosyl hydrolase family 5)	27615		13711
KAF4548275		SP				Glyco_hydro_16	Glycosyl hydrolases family 16	237980		238972
KAF4552177		SP				Glyco_hydro_43	Glycosyl hydrolases family 43	*		45907
KAF4548256		SP				Pectate_lyase	Pectate lyase	20719		*
KAF4548258		SP				Glyco_hydro_6	Glycosyl hydrolases family 6	24841		*
KAF4550542		SP				Alpha-L-AF_C	Alpha-L-arabinofuranosidase C-terminal domain	2304		7874
KAF4550553		SP				Cutinase	Cutinase	25132		37377
KAF4550721		SP				DUF1929	Domain of unknown function (DUF1929)	159302		461494
KAF4548943		SP						254732		267317	Gly
KAF4549027		SP				DUF1929	Domain of unknown function (DUF1929)	52645		65230
KAF4554747		SP				Glyco_hydro_35	Glycosyl hydrolases family 35	27981		430640
KAF4554795		SP				CE2_N	Carbohydrate esterase 2 N-terminal	96095		305412
KAF4554826		SP				Cellulase	Cellulase (glycosyl hydrolase family 5)	170401		231004
KAF4554857		SP				Melibiase_2	Alpha galactosidase A	252536		148492
KAF4554931		SP				SUN	Beta-glucosidase (SUN family)	438509		32080
KAF4554947		SP				fn3_3	Polysaccharide lyase family 4, domain II	475118		68689
KAF4555002		SP				Glyco_transf_90	Glycosyl transferase family 90	600475		194046
KAF4555111		SP						870588		319424
KAF4555207		SP				Glyco_hydro_28	Glycosyl hydrolases family 28	1098324		91633
KAF4552568		SP				Glyco_hydro_43	Glycosyl hydrolases family 43	*		*
KAF4552666		SP				Cutinase	Cutinase	*		*
KAF4552671		SP				Cu-oxidase_3	Multicopper oxidase	*		*
KAF4552722		SP				Glyco_hydro_47	Glycosyl hydrolase family 47	*		*
KAF4552738		SP						*		*
KAF4552816		SP				GMC_oxred_N	GMC oxidoreductase	*		*
KAF4552818		SP				Glyco_hydro_12	Glycosyl hydrolase family 12	*		*
KAF4552837		SP				Glyco_hydro_62	Glycosyl hydrolase family 62	*		*
KAF4549748		SP				Glyco_hydro_32N	Glycosyl hydrolases family 32 N-terminal domain	70786		*
KAF4553237		SP				Pectate_lyase_3	Pectate lyase superfamily protein	215335		*
KAF4553433		SP				Lipase_GDSL	GDSL-like Lipase/Acylhydrolase	22857		*
KAF4553474		SP				Pectate_lyase_3	Pectate lyase superfamily protein	78492		*
KAF4550083		SP				GMC_oxred_N	GMC oxidoreductase	226067		32118
KAF4550304		SP				CBM-like	Polysaccharide lyase family 4, domain III	47368		538858
KAF4551801		SP				Glyco_hydro_28	Glycosyl hydrolases family 28	208780		247711
KAF4551802		SP				Pectinesterase	Pectinesterase	207004		245935
KAF4551885		SP				Glyco_hydro_35	Glycosyl hydrolases family 35	18198		57129
KAF4551887		SP				ALG11_N	ALG11 mannosyltransferase N-terminus	13151		52082
KAF4551896		SP				FAD_binding_4	FAD binding domain	6234		31176
KAF4547948		SP				RhgB_N	Rhamnogalacturonan lyase B, N-terminal	6982		*
KAF4547394		SP						46427		*
KAF4547877		SP				GMC_oxred_N	GMC oxidoreductase	*		*
KAF4547884		SP				Alpha-amylase	Alpha amylase, catalytic domain	*		*
KAF4547889		SP				CAP59_mtransfer	Cryptococcal mannosyltransferase 1	*		*
KAF4550892		SP				Pectinesterase	Pectinesterase	155278		247273
KAF4551044		SP				Bac_rhamnosid6H	Bacterial alpha-L-rhamnosidase 6 hairpin glycosidase domain	531152		623147
KAF4548480		SP				Glyco_hydro_127	Beta-L-arabinofuranosidase, GH127	24495		17930
KAF4548547		SP						126927		125656
KAF4548552		SP				GMC_oxred_N	GMC oxidoreductase	135796		134525
KAF4548559		SP				Melibiase_2	Alpha galactosidase A	153125		151854
KAF4550318		SP				Glyco_hydro_15	Glycosyl hydrolases family 15	216647		9479
KAF4550335		SP				Glyco_transf_90	Glycosyl transferase family 90	170735		55530
KAF4550375		SP				Alpha-amylase	Alpha amylase, catalytic domain	70047		156495
KAF4550391		SP				Glyco_hydro_3_C	Glycosyl hydrolase family 3 C-terminal domain	36268		189309
KAF4550483		SP				Glyco_hydro_39	Glycosyl hydrolases family 39	199893		428121
KAF4552899		SP				Lipase_GDSL	GDSL-like Lipase/Acylhydrolase	494048		*
KAF4552916		SP				Glyco_hydro_79C	Glycosyl hydrolase family 79 C-terminal beta domain	458875		*	Ala
KAF4555456		SP				Cellulase	Cellulase (glycosyl hydrolase family 5)	561628		*
KAF4555458		SP				Glyco_hydro_18	Glycosyl hydrolases family 18	552793		*	Gly
KAF4555485		SP				Glyco_hydro_3_C	Glycosyl hydrolase family 3 C-terminal domain	488854		*	Ala
KAF4555505		SP				Glyco_hydro_7	Glycosyl hydrolase family 7	427707		*
KAF4555519		SP				Glyco_hyd_65N_2	Glycosyl hydrolase family 65, N-terminal domain	397350		*
KAF4555520		SP				Cellulase	Cellulase (glycosyl hydrolase family 5)	395903		*
KAF4555574		SP				Glyco_hydro_28	Glycosyl hydrolases family 28	263360		*
KAF4555594		SP				Beta_helix	Right handed beta helix region	224099		*
KAF4555658		SP				Glyco_hydro2_C5	Glycoside hydrolase family 2 C-terminal domain 5	54353		*
KAF4555700		SP				Pectate_lyase_3	Pectate lyase superfamily protein	49446		*	Leu
KAF4555790		SP				Lipase_GDSL_2	GDSL-like Lipase/Acylhydrolase family	82348		*
KAF4555831		SP				Glyco_hydro_1	Glycosyl hydrolase family 1	141793		*
KAF4556051		SP				Glyco_hydro_76	Glycosyl hydrolase family 76	75204		*
KAF4547486		SP				Glyco_hydro_17	Glycosyl hydrolases family 17	*		*
KAF4547760		SP						*		88141
KAF4547761		SP				Glyco_hydro_43	Glycosyl hydrolases family 43	*		86313
KAF4547787		SP				Glyco_hydro_28	Glycosyl hydrolases family 28	*		36936	Gly
KAF4547789		SP				Cellulase	Cellulase (glycosyl hydrolase family 5)	*		31332
KAF4547344		SP				Glyco_hydro_18	Glycosyl hydrolases family 18	6224		*
KAF4548406		SP				Glyco_hydro_43	Glycosyl hydrolases family 43	183356		66491
KAF4549241		SP				Glyco_hydro_10	Glycosyl hydrolase family 10	23019		21636
KAF4549242		SP				Glyco_hydro_47	Glycosyl hydrolase family 47	27422		26039
KAF4549270		SP				Glyco_hydro_28	Glycosyl hydrolases family 28	102440		101057
KAF4549314		SP				CDH-cyt	Cytochrome domain of cellobiose dehydrogenase	223021		221638
KAF4549369		SP				Glyco_hydro_61	Glycosyl hydrolase family 61	359483		358100
KAF4549390		SP				Cu-oxidase_3	Multicopper oxidase	420230		418847
KAF4553900		SP				FAD_binding_4	FAD binding domain	320396		758380	Gly
KAF4554041		SP				Glyco_hydro_35	Glycosyl hydrolases family 35	35909		394933
KAF4554107		SP				Cellulase	Cellulase (glycosyl hydrolase family 5)	92062		250336
KAF4554252		SP				Melibiase_2	Alpha galactosidase A	463293		113608
KAF4552246		SP				GMC_oxred_N	GMC oxidoreductase	70921		*
KAF4552256		SP				GMC_oxred_N	GMC oxidoreductase	50443		*
KAF4552447		SP				GMC_oxred_C	GMC oxidoreductase	170286		*
KAF4552468		SP				Lipase_GDSL_2	GDSL-like Lipase/Acylhydrolase family	228466		*
KAF4552526		SP				Glyco_hydro_53	Glycosyl hydrolase family 53	376720		*
KAF4551086		SP				Glyco_hydro_79C	Glycosyl hydrolase family 79 C-terminal beta domain	71887		65283
KAF4551096		SP				Glyco_hydro_115	Glycosyl hydrolase family 115	93001		86397
KAF4551247		SP						441679		435075
KAF4548613		SP				Glyco_hydro_32N	Glycosyl hydrolases family 32 N-terminal domain	16349		*
KAF4548716		SP				ArabFuran-catal	Alpha-L-arabinofuranosidase B, catalytic	293459		*
KAF4556070		SP				Glyco_hydro_45	Glycosyl hydrolase family 45	21019		16864
KAF4556093		SP				Glyco_hydro_31	Glycosyl hydrolases family 31	69645		65490
KAF4556172		SP				Glyco_hydro_43	Glycosyl hydrolases family 43	169561		259987
KAF4556220		SP				Glyco_hydro_32N	Glycosyl hydrolases family 32 N-terminal domain	46396		382248
KAF4556234		SP				Glyco_hydro_7	Glycosyl hydrolase family 7	7010		342862
KAF4556373		SP				Glyco_hydro_43	Glycosyl hydrolases family 43	126953		3837
KAF4556378		SP				DUF1929	Domain of unknown function (DUF1929)	115009		14698
KAF4556427		SP				Bac_rhamnosid_C	Bacterial alpha-L-rhamnosidase C-terminal domain	13957		145939
KAF4556433		SP				Alpha-L-AF_C	Alpha-L-arabinofuranosidase C-terminal domain	27729		159711
KAF4556446		SP				Glyco_hydro_64	Beta-1,3-glucanase	602		195668
KAF4556487		SP				Pectinesterase	Pectinesterase	16749		287721	Thr
KAF4556488		SP						24123		295095
KAF4556542		SP				CDH-cyt	Cytochrome domain of cellobiose dehydrogenase	153491		424463	Leu
KAF4556606		SP				Cu-oxidase	Multicopper oxidase	76028		570844
KAF4556608		SP				Glyco_hydro_43	Glycosyl hydrolases family 43	72050		575057
KAF4556673		SP				peroxidase	Peroxidase	96333		748074
KAF4556725		SP				Glyco_hydro_63	Glycosyl hydrolase family 63 C-terminal domain	214545		681568
KAF4556768		SP				Glyco_hydro_43	Glycosyl hydrolases family 43	193470		570978
KAF4556806		SP				Cellulase	Cellulase (glycosyl hydrolase family 5)	95934		473442
KAF4547819		SP				Glyco_hydro_3	Glycosyl hydrolase family 3 N terminal domain	*		107803
KAF4547863		SP						*		11393
KAF4547865		SP				Polysacc_deac_1	Polysaccharide deacetylase	*		4030
KAF4553550		SP				Glyco_hydro_67M	Glycosyl hydrolase family 67 middle domain	*		*
KAF4553571		SP				Glyco_hydro_18	Glycosyl hydrolases family 18	*		*
KAF4553630		SP				Glyco_hydro_18	Glycosyl hydrolases family 18	*		*
KAF4553720		SP				Glyco_hydro_1	Glycosyl hydrolase family 1	*		*
KAF4553728		SP				Alpha-L-AF_C	Alpha-L-arabinofuranosidase C-terminal domain	*		*
KAF4553733		SP				Glyco_hydro_32N	Glycosyl hydrolases family 32 N-terminal domain	*		*
KAF4549427		SP				CBM_19	Carbohydrate binding domain (family 19)	*		*
KAF4549602		SP				Glyco_hydro_92	Glycosyl hydrolase family 92	*		*
KAF4551362		SP						37547		*
KAF4551425		SP				Glyco_hydro_43	Glycosyl hydrolases family 43	95300		*
KAF4551431		SP				GH131_N	Glycoside hydrolase 131 catalytic N-terminal domain	105264		*
KAF4551576		SP				Glyco_transf_90	Glycosyl transferase family 90	19261		*
KAF4549911		SP				Glyco_hydro2_C5	Glycoside hydrolase family 2 C-terminal domain 5	146689		149364
KAF4549950		SP				GMC_oxred_N	GMC oxidoreductase	264239		266914
KAF4550030		SP				Glyco_hydro_79C	Glycosyl hydrolase family 79 C-terminal beta domain	454240		456915
KAF4554610				Aox1 Passalora fulva (PHI:199)	80.75	GMC_oxred_N	GMC oxidoreductase	134381		284129
KAF4555045				Gsn1 Magnaporthe oryzae (PHI:3816)	79.8	Glycogen_syn	Glycogen synthase	714030		307601
KAF4556249				Fks1 Aspergillus fumigatus PHI:2533	78.1	Glucan_synthase	1,3-beta-glucan synthase component	37720		292174
KAF4550492				Moycp4 Magnaporthe oryzae (PHI:6455)	77.49	FMN_red	NADPH-dependent FMN reductase	220414		448642
KAF4552039				Gph1 Magnaporthe oryzae (PHI:2062)	77.37	Phosphorylase	Carbohydrate phosphorylase	*		364660
KAF4552328				Stt3 Verticillium dahliae (PHI:7329)	77.21	STT3	Oligosaccharyl transferase STT3 subunit	97179		*
KAF4550499				Chsg Aspergillus fumigatus (PHI:565)	75.84	Chitin_synth_1	Chitin synthase	235192		463420
KAF4553982				Mopmt2 Magnaporthe oryzae (PHI:6348)	69.89	PMT	Dolichyl-phosphate-mannose-protein mannosyltransferase	102807		540791
KAF4550328				Nth1 Leptosphaeria maculans (PHI:696)	68.57	Trehalase	Trehalase	193578		32400
KAF4547908				Wdchs5 Exophiala dermatitidis (PHI:390)	68.31	Chitin_synth_2	Chitin synthase	*		*
KAF4555109				Ktr4 Beauveria bassiana (PHI:3096)	68.01	Glyco_transf_15	Glycolipid 2-alpha-mannosyltransferase	863688		326266
KAF4551149				Kre2/mnt1 Beauveria bassiana (PHI:3097)	67.84	Glyco_transf_15	Glycolipid 2-alpha-mannosyltransferase	216244		209640
KAF4548330				Chsf Aspergillus fumigatus (PHI:3050)	67.63	Chitin_synth_2	Chitin synthase	106356		107348
KAF4548356				Pmt1 Beauveria bassiana (PHI:7035)	66.94	PMT	Dolichyl-phosphate-mannose-protein mannosyltransferase	35670		36662
KAF4547969				Pdmit1 Penicillium digitatum (PHI:4520)	66.56	Gly_transf_sug	Glycosyltransferase sugar-binding region containing DXD motif	67223		*
KAF4552969				Chs2 Fusarium oxysporum (PHI:336)	65.06	Chitin_synth_1	Chitin synthase	318860		*
KAF4551024				Pmt4 Beauveria bassiana (PHI:7036)	63.27	PMT	Dolichyl-phosphate-mannose-protein mannosyltransferase	488852		580847
KAF4547909				Csmb Aspergillus fumigatus (PHI:3049)	62.48	Chitin_synth_2	Chitin synthase	*		*
KAF4553480				Fet3-1 Colletotrichum graminicola (PHI:2920)	62.18	Cu-oxidase_3	Multicopper oxidase	97557		*
KAF4549972				Kre6 Colletotrichum graminicola (PHI:6228)	59.87	Glyco_hydro_16	Glycosyl hydrolases family 16	315335		318010
KAF4555262				Gdb1 Fusarium oxysporum (PHI:4727)	59.74	MDM31_MDM32	Yeast mitochondrial distribution and morphology (MDM) proteins	1047917		*	Ala
KAF4550722				Ztgt2 Zymoseptoria tritici (PHI:7558)	58.8	Glyco_tranf_2_3	Glycosyltransferase like family 2	153942		466828
KAF4546846				Ztgt2 Zymoseptoria tritici (PHI:7558)	56.88	Glyco_tranf_2_3	Glycosyltransferase like family 2	*	edge	*
KAF4555429				Gel2 Aspergillus fumigatus (PHI:434)	55.24	Glyco_hydro_72	Glucanosyltransferase	629416		*
KAF4556585				Pdgcs1 Penicillium digitatum (PHI:3458)	54.96	Glyco_transf_21	Glycosyl transferase family 21	125607		521589
KAF4556250				Gel3 Magnaporthe oryzae (PHI:6713)	54.45	Glyco_hydro_72	Glucanosyltransferase	47144		286882
KAF4551436				Tpsa Beauveria bassiana (PHI:6972)	53.4	Glyco_transf_20	Glycosyltransferase family 20	117700		*
KAF4549069				Alg3 Magnaporthe oryzae (PHI:4165)	52.94	ALG3	ALG3 protein	345567		388718
KAF4556885				Bcpme1 Botrytis cinerea (PHI:278)	51.69	Pectinesterase	Pectinesterase	79476		296920
KAF4553186				Cel5a Botrytis cinerea (PHI:547)	51.05	Cellulase	Cellulase (glycosyl hydrolase family 5)	332771		*
KAF4552111				Ags2 Aspergillus fumigatus (PHI:2504)	50.43	Alpha-amylase	Alpha amylase, catalytic domain	*		186862
KAF4547460				Moatg26 Magnaporthe oryzae (PHI:2087)	49.59	Glyco_transf_28	Glycosyltransferase family 28 N-terminal domain	*		*
KAF4555606				Mgalg2 Zymoseptoria tritici (PHI:2441)	49.33	Glycos_transf_1	Glycosyl transferases group 1	192170		*
KAF4556437				Mpd1 Parastagonospora nodorum (PHI:413)	49.29	Glyco_transf_28	Glycosyltransferase family 28 N-terminal domain	22170		172036	Pro
KAF4555706				Gel1 Magnaporthe oryzae (PHI:6711)	48.53	Glyco_hydro_72	Glucanosyltransferase	70780		*
KAF4555314				Mfcut1 Monilinia fructicola (PHI:2383)	46.89	Cutinase	Cutinase	909162		*
KAF4550629				Kre6 Colletotrichum graminicola (PHI:6228)	44.23	Glyco_hydro_16	Glycosyl hydrolases family 16	49097		209848
KAF4552779				Mgg Magnaporthe oryzae (PHI:785)	42.17	Glyco_hydro_125	Metal-independent alpha-mannosidase (GH125)	*		*
KAF4547188						Bac_rhamnosid6H	Bacterial alpha-L-rhamnosidase 6 hairpin glycosidase domain	*		*
KAF4554499						Glyco_hydro_88	Glycosyl Hydrolase Family 88	90022		20739
KAF4554624						Glyco_hydro_16	Glycosyl hydrolases family 16	171182		320930	Ser
KAF4548363						Pectate_lyase_3	Pectate lyase superfamily protein	14767		15759
KAF4551969						SKN1	Beta-glucan synthesis-associated protein (SKN1)	*		550976
KAF4552028						SKN1	Beta-glucan synthesis-associated protein (SKN1)	*		388974	Ala
KAF4546907						Glyco_hydro_18	Glycosyl hydrolases family 18	*	edge	*
KAF4547298						Glyco_transf_28	Glycosyltransferase family 28 N-terminal domain	*		*
KAF4548249						Glyco_tranf_2_3	Glycosyltransferase like family 2	1021		*
KAF4548250								4321		*
KAF4547683						GMC_oxred_N	GMC oxidoreductase	*		1327
KAF4550594						Glyco_hydro_31	Glycosyl hydrolases family 31	120177		132422
KAF4550625						Mannosidase_ig	Mannosidase Ig/CBM-like domain	59151		198744
KAF4550630						Glyco_trans_2_3	Glycosyl transferase family group 2	43932		213237	Gln
KAF4550689						PIGA	PIGA (GPI anchor biosynthesis)	108968		369663
KAF4550704						CBM_21	Carbohydrate/starch-binding module (family 21)	154755		415450
KAF4550728						Bac_rhamnosid_C	Bacterial alpha-L-rhamnosidase C-terminal domain	134869		484946
KAF4550735						Alpha-amylase	Alpha amylase, catalytic domain	119173		501378
KAF4548970						Alg6_Alg8	ALG6, ALG8 glycosyltransferase family	193207		205792
KAF4554719						Glyco_hydro_114	Glycoside-hydrolase family GH114	102308		504967
KAF4554734						Alpha-amylase	Alpha amylase, catalytic domain	62198		464857
KAF4554827								172457		228982
KAF4554942						Glyco_hydro_76	Glycosyl hydrolase family 76	464134		57705
KAF4554948						Glyco_hydro_88	Glycosyl Hydrolase Family 88	477318		70889
KAF4555038						Glyco_hydro81C	Glycosyl hydrolase family 81 C-terminal domain	698336		291907	Thr
KAF4552547						Glyco_hydro_43	Glycosyl hydrolases family 43	*		*
KAF4552548						Glyco_hydro_3_C	Glycosyl hydrolase family 3 C-terminal domain	*		*
KAF4552563						Glyco_hydro_38N	Glycosyl hydrolases family 38 N-terminal domain	*		*
KAF4552658						Anp1	Anp1	*		*
KAF4552683						Glyco_hydro_18	Glycosyl hydrolases family 18	*		*
KAF4552809						Glyco_hydro_32C	Glycosyl hydrolases family 32 C terminal	*		*
KAF4547100						Glyco_hydro_2_N	Glycosyl hydrolases family 2, sugar binding domain	*		*
KAF4549642						Bac_rhamnosid6H	Bacterial alpha-L-rhamnosidase 6 hairpin glycosidase domain	325002		*
KAF4549698						Raffinose_syn	Raffinose synthase or seed imbibition protein Sip1	191729		*	Pro
KAF4549743						Glyco_hydro_18	Glycosyl hydrolases family 18	79925		*
KAF4549754						Glyco_hydro_5_C	Glycoside hydrolase family 5 C-terminal domain	55898		*
KAF4553294						DIE2_ALG10	DIE2/ALG10 family	87779		*
KAF4553391						Glycos_transf_2	Glycosyl transferase family 2	130699		*
KAF4553401						CAP59_mtransfer	Cryptococcal mannosyltransferase 1	112024		*
KAF4550078						Glyco_transf_28	Glycosyltransferase family 28 N-terminal domain	234009		23411
KAF4550101						Glyco_hydro_79C	Glycosyl hydrolase family 79 C-terminal beta domain	182109		76076
KAF4550112						Amidohydro_3	Amidohydrolase family	158717		100003
KAF4550157						Glyco_hydro_63	Glycosyl hydrolase family 63 C-terminal domain	71524		185080
KAF4550247						Glyco_transf_34	galactosyl transferase GMA12/MNN10 family	83829		406481
KAF4551670						Glyco_transf_22	Alg9-like mannosyltransferase family	544092		583023
KAF4551713						Anp1	Anp1	426870		465801
KAF4551803						Glyco_hydro_43	Glycosyl hydrolases family 43	204967		243898
KAF4548011						Glyco_hydro_65N	Glycosyl hydrolase family 65, N-terminal domain	158150		*
KAF4547577						Glyco_hydro_2_C	Glycosyl hydrolases family 2, TIM barrel domain	*		*
KAF4547412								8123		*
KAF4547418						GMC_oxred_N	GMC oxidoreductase	4433		*
KAF4547907						Glyco_transf_90	Glycosyl transferase family 90	*		*
KAF4547917						Glyco_transf_41	Glycosyl transferase family 41	*		*
KAF4547924						Cellulase	Cellulase (glycosyl hydrolase family 5)	*		*
KAF4547929						Glyco_hydro_3_C	Glycosyl hydrolase family 3 C-terminal domain	*		*
KAF4547931						Glyco_hydro_47	Glycosyl hydrolase family 47	*		*
KAF4550867						Glyco_hydro_64	Beta-1,3-glucanase	61569		153564
KAF4550918						Glyco_hydro_31	Glycosyl hydrolases family 31	231583		323578
KAF4551009						Glyco_hydro_16	Glycosyl hydrolases family 16	442439		534434	Thr
KAF4547249						Cu-oxidase_3	Multicopper oxidase	*		10747
KAF4548546						Glyco_hydro_3_C	Glycosyl hydrolase family 3 C-terminal domain	124067		122796
KAF4548571						Alpha-amylase	Alpha amylase, catalytic domain	171741		170470
KAF4550332						Chitin_synth_1	Chitin synthase	178275		43739
KAF4550481						Glyco_transf_28	Glycosyltransferase family 28 N-terminal domain	191215		419443	Ser
KAF4550485						Glyco_hydro_31	Glycosyl hydrolases family 31	204206		432434
KAF4550532						Glyco_trans_2_3	Glycosyl transferase family group 2	310618		538846
KAF4547082						p450	Cytochrome P450	*		*	Pro
KAF4552952						Glyco_hydro_114	Glycoside-hydrolase family GH114	366379		*	Gln
KAF4552995						Glyco_hydro_92	Glycosyl hydrolase family 92	256426		*
KAF4553027						GMC_oxred_C	GMC oxidoreductase	173501		*
KAF4553064						Cellulase	Cellulase (glycosyl hydrolase family 5)	96748		*	Arg & Gly
KAF4553114						Mannosyl_trans	Mannosyltransferase (PIG-M)	15385		*
KAF4555292						Glyco_transf_20	Glycosyltransferase family 20	964429		*
KAF4555315						Glyco_hydro_3_C	Glycosyl hydrolase family 3 C-terminal domain	906410		*
KAF4555346						Glyco_hydro_47	Glycosyl hydrolase family 47	835161		*
KAF4555477						Anp1	Anp1	506541		*
KAF4555620								151616		*
KAF4555633						Glyco_trans_2_3	Glycosyl transferase family group 2	115319		*
KAF4555718						Mannosyl_trans2	Mannosyltransferase (PIG-V)	80921		*
KAF4555772						Glyco_hydro_43	Glycosyl hydrolases family 43	35615		*
KAF4555963						Glyco_transf_22	Alg9-like mannosyltransferase family	39645		*
KAF4555970						Glyco_transf_90	Glycosyl transferase family 90	25215		*	Leu
KAF4555975						FAD_binding_4	FAD binding domain	16069		*
KAF4555999								34722		*
KAF4556041						Glyco_hydro_16	Glycosyl hydrolases family 16	45967		*
KAF4556054						DUF5597	Domain of unknown function (DUF5597)	80929		*
KAF4548878						GMC_oxred_N	GMC oxidoreductase	54338		364040
KAF4546977						Glyco_hydro_18	Glycosyl hydrolases family 18	*	edge	*
KAF4546852						Glyco_hydro_43	Glycosyl hydrolases family 43	*	edge	*
KAF4548111						Glyco_transf_8	Glycosyl transferase family 8	*	edge	195275
KAF4548138						Lipase_GDSL_2	GDSL-like Lipase/Acylhydrolase family	*		130622
KAF4546845						Alpha-L-AF_C	Alpha-L-arabinofuranosidase C-terminal domain	*	edge	*
KAF4548422						FAD_binding_4	FAD binding domain	148267		101554
KAF4548462						Glyco_transf_28	Glycosyltransferase family 28 N-terminal domain	34470		31713
KAF4549245						Alg6_Alg8	ALG6, ALG8 glycosyltransferase family	35394		34011
KAF4549277						Gly_transf_sug	Glycosyltransferase sugar-binding region containing DXD motif	116701		115318
KAF4549280						Glyco_hydro_76	Glycosyl hydrolase family 76	123418		122035
KAF4549332						Glyco_hydro_18	Glycosyl hydrolases family 18	270361		268978
KAF4549352						Glyco_transf_8	Glycosyl transferase family 8	324091		322708
KAF4554021						Alpha-amylase_C	Alpha amylase, C-terminal all-beta domain	9007		446991
KAF4554058						Alpha-amylase	Alpha amylase, catalytic domain	16772		360509
KAF4554186						Glyco_transf_34	galactosyl transferase GMA12/MNN10 family	285860		55714
KAF4554269						Glyco_hydro_47	Glycosyl hydrolase family 47	501420		151735
KAF4552211						Glycos_transf_2	Glycosyl transferase family 2	156464		*
KAF4552222						Glyco_hydro_3	Glycosyl hydrolase family 3 N terminal domain	125555		*
KAF4552302						GMC_oxred_N	GMC oxidoreductase	62681		*
KAF4552428						Mannosyl_trans3	Mannosyltransferase putative	131703		*
KAF4552465						Glyco_trans_1_4	Glycosyl transferases group 1	219168		*
KAF4552470						Glyco_hydro_cc	Glycosyl hydrolase catalytic core	232347		*
KAF4551069						Bac_rhamnosid6H	Bacterial alpha-L-rhamnosidase 6 hairpin glycosidase domain	32214		25610
KAF4551088						Bac_rhamnosid6H	Bacterial alpha-L-rhamnosidase 6 hairpin glycosidase domain	76703		70099
KAF4551310						Glyco_trans_2_3	Glycosyl transferase family group 2	601723		595119
KAF4548676						Fringe	Fringe-like	179159		*
KAF4556221						Glyco_hydro_47	Glycosyl hydrolase family 47	42056		377908	Ala & Pro
KAF4556338						GMC_oxred_N	GMC oxidoreductase	206018		67733
KAF4556572						Glyco_hydro_31	Glycosyl hydrolases family 31	155727		490936
KAF4556602						Glyco_hydro_31	Glycosyl hydrolases family 31	87202		558191
KAF4556607								74421		572892
KAF4556741						ACBP	Acyl CoA binding protein	252192		643969	Glu
KAF4547856						Bac_rhamnosid6H	Bacterial alpha-L-rhamnosidase 6 hairpin glycosidase domain	*		27063
KAF4547864						DUF5597	Domain of unknown function (DUF5597)	*		7198
KAF4547445						Glyco_transf_20	Glycosyltransferase family 20	*		*
KAF4548025						Glyco_hydro_76	Glycosyl hydrolase family 76	102815		133009
KAF4548069						Glyco_hydro_1	Glycosyl hydrolase family 1	8167		38361
KAF4553648						Glyco_transf_90	Glycosyl transferase family 90	*		*
KAF4553711						Glyco_hydro_cc	Glycosyl hydrolase catalytic core	*		*
KAF4553739						Glycos_transf_2	Glycosyl transferase family 2	*		*
KAF4553849						Glyco_tranf_2_3	Glycosyltransferase like family 2	*		*
KAF4549560						Glyco_hydro_43	Glycosyl hydrolases family 43	*		*
KAF4551353						Glyco_transf_22	Alg9-like mannosyltransferase family	58084		*
KAF4551375						Glyco_transf_22	Alg9-like mannosyltransferase family	14054		*
KAF4551388						Glyco_transf_34	galactosyl transferase GMA12/MNN10 family	5198		*
KAF4551455						Glyco_hydro_127	Beta-L-arabinofuranosidase, GH127	171488		*
KAF4551573						Cellulase	Cellulase (glycosyl hydrolase family 5)	24367		*
KAF4549949						Glyco_hydro_3_C	Glycosyl hydrolase family 3 C-terminal domain	261000		263675
KAF4549971						Glyco_trans_2_3	Glycosyl transferase family group 2	310011		312686	Glu
KAF4549975						Glyco_hydro_127	Beta-L-arabinofuranosidase, GH127	325544		328219	Gly
