# Supplementary material for: Genome mining of the citrus pathogen Elsinoë fawcettii; prediction and prioritisation of candidate effectors, cell wall degrading enzymes and secondary metabolite gene clusters
Source: PLoS One. 2020 May 29;15(5):e0227396. doi: 10.1371/journal.pone.0227396 (PMC7259788; doi:10.1371/journal.pone.0227396)
Supplement: S9 Table — (XLSX) [file pone.0227396.s009.xlsx]

## Sheet: Sheet1
Cluster #	Contig	Predicted secondary metabolite class	# of genes in cluster	Genes	Top blast hit with known secondary metabolite cluster protein (>40% similarity)					Distance to closest transposable element (TE) (bp) (*not on contig with TE)	Distance to closest AT-rich region (bp) (*not on contig with AT-rich region)	Top Pfam hit	Top Pfam hit description
					Secondary metabolite biosynthetic gene cluster	GenBank accession	Gene	Similarity (%)	E-value
1	SDJM01000001	t1pks	15	KAF4556313	Elsinochrome B/elsinochrome C	ABZ82009.1	hypothetical protein EfHP1	97	2.4e-174	199748	134209
				KAF4556314	Elsinochrome A	ABZ01830.1	ESC reductase	100	1.1e-150	204805	130116	adh_short_C2	Enoyl-(Acyl carrier protein) reductase
				KAF4556315	Elsinochrome B/elsinochrome C	ABZ01831.1	transcription factor	98	0	209730	123424
				KAF4556316	Elsinochrome A	ABU63483.1	polyketide synthase	99	0	219368	109773	ketoacyl-synt	Beta-ketoacyl synthase, N-terminal domain
				KAF4556317	Elsinochrome B/elsinochrome C	ABZ01833.1	ESC prefoldin protein subunit 3	100	3.8e-108	226639	108428	Prefoldin	Prefoldin subunit
				KAF4556318	Elsinochrome B/elsinochrome C	ABZ82008.1	ECT1 transporter	70	2e-182	227787	106411	MFS_1	Major Facilitator Superfamily
				KAF4556319						230571	104052	THUMP	THUMP domain
				KAF4556320						232150	101225	Peptidase_M3	Peptidase family M3
				KAF4556321						234728	100192	ApoO	Apolipoprotein O
				KAF4556322						235981	98477	AAA	ATPase family associated with various cellular activities (AAA)
				KAF4556323						236107	97822	Ribosomal_S10	Ribosomal protein S10p/S20e
				KAF4556324						235055	96770	Gar1	Gar1/Naf1 RNA binding region
				KAF4556325						231944	93659
				KAF4556326						230904	92619
				KAF4556327						228648	90363	Exo_endo_phos	Endonuclease/Exonuclease/phosphatase family
2	SDJM01000001	terpene-t1pks	43	KAF4556499						45717	316689	UNC45-central	Myosin-binding striated muscle assembly central
				KAF4556500						48496	319468	p450	Cytochrome P450
				KAF4556501						51263	322235	MFS_1	Major Facilitator Superfamily
				KAF4556502						53651	324623	DENN	DENN (AEX-3) domain
				KAF4556503						59435	330407
				KAF4556504						60804	331776	p450	Cytochrome P450
				KAF4556505	PR toxin	CDM31317.1	Short-chain dehydrogenase/reductase SDR	54	2.6e-79	62883	333855	adh_short	short chain dehydrogenase
				KAF4556506	Squalestatin S1	AMY15057.1	tetraketide synthase MF-SQTKS	44	0	64047	335019	p450	Cytochrome P450
				KAF4556507						66079	337051	Transferase	Transferase family
				KAF4556508						68227	339199	ketoacyl-synt	Beta-ketoacyl synthase, N-terminal domain
				KAF4556509						76264	347236	HLH	Helix-loop-helix DNA-binding domain
				KAF4556510						77219	348191	p450	Cytochrome P450
				KAF4556511						79306	350278	adh_short	short chain dehydrogenase
				KAF4556512	Compactin	BAC20567.1	HMG-CoA reductase	53	2.9e-117	80714	351686	HMG-CoA_red	Hydroxymethylglutaryl-coenzyme A reductase
				KAF4556513	PR toxin	CDM31315.1	Aristolochene synthase	60	1.1e-110	82592	353564
				KAF4556514						84448	355420
				KAF4556515						87192	358164	Aldo_ket_red	Aldo/keto reductase family
				KAF4556516						88421	359393	p450	Cytochrome P450
				KAF4556517						90509	361481	p450	Cytochrome P450
				KAF4556518	PR toxin	CDM31316.1	FAD-binding, type 2	42	3e-101	93078	364050	FAD_binding_4	FAD binding domain
				KAF4556519						95245	366217	IPK	Inositol polyphosphate kinase
				KAF4556520						100221	371193	FMO-like	Flavin-binding monooxygenase-like
				KAF4556521	Sordarin	BAV32142.1	putative alpha-ketoglutarate-dependent taurine dioxygenase protein	56	5.4e-111	102340	373312	TauD	Taurine catabolism dioxygenase TauD, TfdA family
				KAF4556522						104223	375195	MFS_1	Major Facilitator Superfamily
				KAF4556523						107377	378349
				KAF4556524						108522	379494	MFS_1	Major Facilitator Superfamily
				KAF4556525						111330	382302	Kinesin	Kinesin motor domain
				KAF4556526						117118	388090
				KAF4556527						117962	388934	Aa_trans	Transmembrane amino acid transporter protein
				KAF4556528	Anthramycin	ABW71833.1	putative aldehyde dehydrogease	48	1.1e-119	120083	391055	Aldedh	Aldehyde dehydrogenase family
				KAF4556529	Squalestatin S1	AMY15068.1	hexaketide synthase MF-SQHKS	43	0	122726	393698	KR	KR domain
				KAF4556530						130513	401485	DHDPS	Dihydrodipicolinate synthetase family
				KAF4556531	Fusaric acid	EWG54275.1	hypothetical protein	53	2.4e-71	132240	403212	FMN_dh	FMN-dependent dehydrogenase
				KAF4556532						134424	405396
				KAF4556533						135979	406951
				KAF4556534						137291	408263
				KAF4556535						138562	409534	Epimerase	NAD dependent epimerase/dehydratase family
				KAF4556536						141587	412559	Tautomerase_3	Putative oxalocrotonate tautomerase enzyme
				KAF4556537						142246	413218
				KAF4556538						144233	415205
				KAF4556539						145600	416572
				KAF4556540						146995	417967
				KAF4556541						149578	420550	ACT_7	ACT domain
3	SDJM01000002	other	18	KAF4555322						888646	*	Fasciclin	Fasciclin domain
				KAF4555323						886758	*	Peptidase_M48_N	CAAX prenyl protease N-terminal, five membrane helices
				KAF4555324						885798	*
				KAF4555325						885038	*	Ribosomal_L34	Ribosomal protein L34
				KAF4555326						880535	*	Syja_N	SacI homology domain
				KAF4555327						877587	*	AICARFT_IMPCHas	AICARFT/IMPCHase bienzyme
				KAF4555328						875871	*
				KAF4555329						872574	*	But2	Ubiquitin 3 binding protein But2 C-terminal domain
				KAF4555330						870968	*	G-patch_2	G-patch domain
				KAF4555331						866702	*	NAD_binding_4	Male sterility protein
				KAF4555332						860855	*	zf-C2H2	Zinc finger, C2H2 type
				KAF4555333						856619	*	PITH	PITH domain
				KAF4555334						854565	*	TUG-UBL1	TUG ubiquitin-like domain
				KAF4555335						853627	*	Ribosomal_L36e	Ribosomal protein L36e
				KAF4555336						851960	*	Frag1	Frag1/DRAM/Sfk1 family
				KAF4555337						851074	*	Ilm1	Increased loss of mitochondrial DNA protein 1
				KAF4555338						848778	*	zf-C2H2	Zinc finger, C2H2 type
				KAF4555339						846015	*	GST_N_4	Glutathione S-transferase N-terminal domain
4	SDJM01000002	other	22	KAF4555851						92846	*	Btz	CASC3/Barentsz eIF4AIII binding
				KAF4555852						90149	*	Sec1	Sec1 family
				KAF4555853						85679	*
				KAF4555854						83634	*	Aldedh	Aldehyde dehydrogenase family
				KAF4555855						82425	*
				KAF4555856						80204	*	Sdh5	Flavinator of succinate dehydrogenase
				KAF4555857						79213	*
				KAF4555858						78421	*
				KAF4555859						77382	*	EMP24_GP25L	emp24/gp25L/p24 family/GOLD
				KAF4555860						74429	*	Fungal_trans	Fungal specific transcription factor domain
				KAF4555861						71031	*	NAD_binding_4	Male sterility protein
				KAF4555862						69433	*
				KAF4555863						67545	*
				KAF4555864	Leucinostatins	OAQ83755.1	isotrichodermin C-15 hydroxylase	43	1.4e-106	65430	*	p450	Cytochrome P450
				KAF4555865						63554	*	Aldo_ket_red	Aldo/keto reductase family
				KAF4555866						62529	*
				KAF4555867						61782	*
				KAF4555868						58409	*	HAD_2	Haloacid dehalogenase-like hydrolase
				KAF4555869						57148	*	ORMDL	ORMDL family
				KAF4555870						55805	*	NDUFA12	NADH ubiquinone oxidoreductase subunit NDUFA12
				KAF4555871						53424	*	CH	Calponin homology (CH) domain
				KAF4555872						51383	*	IFRD	Interferon-related developmental regulator (IFRD)
5	SDJM01000003	terpene	10	KAF4554933						443290	36861	DEAD	DEAD/DEAH box helicase
				KAF4554934						445828	39399	DUF202	Domain of unknown function (DUF202)
				KAF4554935						447790	41361	DUF2014	Domain of unknown function (DUF2014)
				KAF4554936						451608	45179
				KAF4554937						453152	46723	Ribosomal_L7Ae	Ribosomal protein L7Ae/L30e/S12e/Gadd45 family
				KAF4554938	Aflatrem	AAT65717.1	geranylgeranyl diphosphate synthase	56	2.2e-96	454130	47701	polyprenyl_synt	Polyprenyl synthetase
				KAF4554939						456301	49872	CDC14	Cell division control protein 14, SIN component
				KAF4554940						458116	51687	CFEM	CFEM domain
				KAF4554941	Sch47554/Sch47555	CAH10106.1	putative transketolase	45	2.5e-151	460854	54425	Transketolase_N	Transketolase, thiamine diphosphate binding domain
				KAF4554942						464134	57705	Glyco_hydro_76	Glycosyl hydrolase family 76
6	SDJM01000003	terpene	11	KAF4555074						786783	380354	ERCC3_RAD25_C	ERCC3/RAD25/XPB C-terminal helicase
				KAF4555075						789619	383190	BTB	BTB/POZ domain
				KAF4555076						792236	385807	BTB	BTB/POZ domain
				KAF4555077						793416	386987	BTB	BTB/POZ domain
				KAF4555078	Stipitatic acid	EED18003.1	putative dienelactone hydrolase	40	5.7e-36	794669	388240	DLH	Dienelactone hydrolase family
				KAF4555079	Clavaric acid	ACF70484.1	oxidosqualene clavarinone cyclase	48	1.7e-198	796513	390084	SQHop_cyclase_C	Squalene-hopene cyclase C-terminal domain
				KAF4555080						799319	390681	TAF6_C	TAF6 C-terminal HEAT repeat domain
				KAF4555081						801517	388552
				KAF4555082						802999	387166	PALP	Pyridoxal-phosphate dependent enzyme
				KAF4555083						804562	385055
				KAF4555084						806325	381656	Cnd3	Nuclear condensing complex subunits, C-term domain
7	SDJM01000004	other	23	KAF4554512						98388	49396
				KAF4554513						95383	51701	AAA	ATPase family associated with various cellular activities (AAA)
				KAF4554514						94200	54723	COQ9	COQ9
				KAF4554515						92290	55658	Malic_M	Malic enzyme, NAD binding domain
				KAF4554516	Pneumocandin	PE34327.1	alpha/beta-hydrolase	68	1.3e-258	89198	58523	LCAT	Lecithin:cholesterol acyltransferase
				KAF4554517						88349	60739	Acetyltransf_1	Acetyltransferase (GNAT) family
				KAF4554518						86505	61431	GatB_N	GatB/GatE catalytic domain
				KAF4554519						85108	63318	Fungal_trans_2	Fungal specific transcription factor domain
				KAF4554520						83772	65592
				KAF4554521						82151	66199	Aminotran_3	Aminotransferase class-III
				KAF4554522						79254	68774	MFS_1	Major Facilitator Superfamily
				KAF4554523						75661	70839	NAD_binding_4	Male sterility protein
				KAF4554524						72630	74884	COG6	Conserved oligomeric complex COG6
				KAF4554525						71080	77102
				KAF4554526						69221	78852	WD40	WD domain, G-beta repeat
				KAF4554527						67488	80606	zf-UBR	Putative zinc finger in N-recognin (UBR box)
				KAF4554528						64474	82548	MCM	MCM P-loop domain
				KAF4554529						62404	86111
				KAF4554530						60831	87518	NIF3	NIF3 (NGG1p interacting factor 3)
				KAF4554531						60233	89099	BolA	BolA-like protein
				KAF4554532						59510	89571	Mpv17_PMP22	Mpv17 / PMP22 family
				KAF4554533						57112	91917
				KAF4554534						55056	93219	PAF-AH_p_II	Platelet-activating factor acetylhydrolase, isoform II
8	SDJM01000006	other	19	KAF4553634						*	*
				KAF4553635						*	*	Synaptobrevin	Synaptobrevin
				KAF4553636						*	*	YL1_C	YL1 nuclear protein C-terminal domain
				KAF4553637						*	*	DASH_Dad4	DASH complex subunit Dad4
				KAF4553638						*	*	Sec63	Sec63 Brl domain
				KAF4553639						*	*
				KAF4553640						*	*
				KAF4553641						*	*
				KAF4553642						*	*
				KAF4553643						*	*	Fungal_TACC	Fungal Transforming acidic coiled-coil (TACC) proteins
				KAF4553644	Ochratoxin A	AAS98174.1	ochratoxin A non-ribosomal peptide synthetase	40	1.8e-129	*	*	AMP-binding	AMP-binding enzyme
				KAF4553645						*	*	Kelch_4	Galactose oxidase, central domain
				KAF4553646						*	*
				KAF4553647						*	*	eIF-3c_N	Eukaryotic translation initiation factor 3 subunit 8 N-terminus
				KAF4553648						*	*	Glyco_transf_90	Glycosyl transferase family 90
				KAF4553649						*	*	HMG_CoA_synt_C	Hydroxymethylglutaryl-coenzyme A synthase C terminal
				KAF4553650						*	*
				KAF4553651						*	*	dCMP_cyt_deam_1	Cytidine and deoxycytidylate deaminase zinc-binding region
				KAF4553652						*	*	Pkinase	Protein kinase domain
9	SDJM01000006	other	19	KAF4553653						*	*	DUF1765	Protein of unknown function (DUF1765)
				KAF4553654						*	*	ATP_sub_h	ATP synthase complex subunit h
				KAF4553655						*	*	TFIIB	Transcription factor TFIIB repeat
				KAF4553656						*	*	ABC1	ABC1 family
				KAF4553657						*	*	ADH_N	Alcohol dehydrogenase GroES-like domain
				KAF4553658						*	*	CRAL_TRIO	CRAL/TRIO domain
				KAF4553659						*	*
				KAF4553660						*	*	MS_channel	Mechanosensitive ion channel
				KAF4553661						*	*	AMP-binding	AMP-binding enzyme
				KAF4553662						*	*	Kinesin	Kinesin motor domain
				KAF4553663						*	*	TANGO2	Transport and Golgi organisation 2
				KAF4553664						*	*	Sugar_tr	Sugar (and other) transporter
				KAF4553665						*	*
				KAF4553666						*	*	DAGK_cat	Diacylglycerol kinase catalytic domain
				KAF4553667						*	*
				KAF4553668						*	*	DUF676	Putative serine esterase (DUF676)
				KAF4553669						*	*	BPL_N	Biotin-protein ligase, N terminal
				KAF4553670						*	*
				KAF4553671						*	*	Mgm101p	Mitochondrial genome maintenance MGM101
10	SDJM01000006	other	17	KAF4553852						*	*	vWA-TerF-like	vWA found in TerF C terminus
				KAF4553853						*	*	DIOX_N	non-haem dioxygenase in morphine synthesis N-terminal
				KAF4553854						*	*	Fungal_trans	Fungal specific transcription factor domain
				KAF4553855						*	*	RasGEF	RasGEF domain
				KAF4553856						*	*	Glyco_hydro_16	Glycosyl hydrolases family 16
				KAF4553857						*	*	KRE1	Killer toxin-resistance protein 1
				KAF4553858						*	*
				KAF4553859						*	*
				KAF4553860						*	*	AMP-binding	AMP-binding enzyme
				KAF4553861						*	*
				KAF4553862						*	*	STAG	STAG domain
				KAF4553863						*	*	Kinesin	Kinesin motor domain
				KAF4553864						*	*	SpoU_methylase	SpoU rRNA Methylase family
				KAF4553865						*	*	MAP65_ASE1	Microtubule associated protein (MAP65/ASE1 family)
				KAF4553866						*	*
				KAF4553867						*	*
				KAF4553868						*	*
11	SDJM01000007	terpene	11	KAF4553195						318930	*
				KAF4553196						316662	*	Amino_oxidase	Flavin containing amine oxidoreductase
				KAF4553197						315544	*
				KAF4553198						313600	*
				KAF4553199						311341	*	Annexin	Annexin
				KAF4553200	Aflatoxin	AAS90080.1	OmtB	40	4.1e-66	309296	*	Methyltransf_2	O-methyltransferase domain
				KAF4553201						307269	*	SQS_PSY	Squalene/phytoene synthase
				KAF4553202						304150	*	RPE65	Retinal pigment epithelial membrane protein
				KAF4553203						300675	*	Bac_rhodopsin	Bacteriorhodopsin-like protein
				KAF4553204						298511	*
				KAF4553205						297268	*	Fic	Fic/DOC family
12	SDJM01000007	t1pks	25	KAF4553268						139873	*	NOC3p	Nucleolar complex-associated protein
				KAF4553269						139003	*	UPF0113_N	UPF0113 Pre-PUA domain
				KAF4553270						136627	*	p450	Cytochrome P450
				KAF4553271						134980	*	APH	Phosphotransferase enzyme family
				KAF4553272	Notoamide	AGC83587.1	short chain dehydrogenase	66	1.4e-97	133844	*	adh_short	short chain dehydrogenase
				KAF4553273						131921	*	DUF3533	Protein of unknown function (DUF3533)
				KAF4553274	Trypacidin	EAL89340.1	putative toxin biosynthesis regulatory protein AflJ	43	2.8e-37	129701	*
				KAF4553275						126887	*	AflR	Aflatoxin regulatory protein
				KAF4553276						124678	*	FAD_binding_3	FAD binding domain
				KAF4553277	Trypacidin	EAL89347.1	hypothetical protein	72	2.3e-52	123499	*	EthD	EthD domain
					Pestheic acid	AGO59044.1	PtaD	57	9.4e-38
				KAF4553278						122681	*
				KAF4553279	Pestheic acid	AGO59041.1	PtaB	63	2.6e-111	120726	*	Lactamase_B	Metallo-beta-lactamase superfamily
					Trypacidin	EAL89338.1	putative metallo-beta-lactamase domain protein	57	8.1e-105
				KAF4553280	Pestheic acid	AGO59040.1	PtaA	59	0	114773	*	ketoacyl-synt	Beta-ketoacyl synthase, N-terminal domain
					Trypacidin	EAL89339.1	putative polyketide synthase	59	0
				KAF4553281						113784	*	DUF1772	Domain of unknown function (DUF1772)
				KAF4553282						111190	*	OPT	OPT oligopeptide transporter protein
				KAF4553283						109542	*
				KAF4553284						107345	*	WD40	WD domain, G-beta repeat
				KAF4553285						105433	*	SGL	SMP-30/Gluconolactonase/LRE-like region
				KAF4553286						103341	*	Peptidase_S10	Serine carboxypeptidase
				KAF4553287						101514	*	WD40	WD domain, G-beta repeat
				KAF4553288						100650	*	Ribosomal_L32p	Ribosomal L32p protein family
				KAF4553289						99168	*	Septin	Septin
				KAF4553290						97372	*
				KAF4553291						96163	*	CAP	Cysteine-rich secretory protein family
				KAF4553292						92593	*	Aa_trans	Transmembrane amino acid transporter protein
13	SDJM01000008	nrps	21	KAF4552909						471343	*	Arylsulfotran_2	Arylsulfotransferase (ASST)
				KAF4552910						470103	*	Acetyltransf_10	Acetyltransferase (GNAT) domain
				KAF4552911						469346	*
				KAF4552912						467678	*
				KAF4552913						466111	*	CDC73_C	RNA pol II accessory factor, Cdc73 family, C-terminal
				KAF4552914						464102	*
				KAF4552915	Destruxins	EFY94495.1	putative GPI-anchor biosynthetic protein Mcd4	57	1.6e-223	460542	*	PigN	Phosphatidylinositolglycan class N (PIG-N)
				KAF4552916						458875	*	Glyco_hydro_79C	Glycosyl hydrolase family 79 C-terminal beta domain
				KAF4552917						457291	*	Methyltransf_16	Lysine methyltransferase
				KAF4552918						456474	*	Methyltransf_31	Methyltransferase domain
				KAF4552919						455570	*	Ank_4	Ankyrin repeats (many copies)
				KAF4552920	Paraherquamide	AGA37270.1	2OG-Fe(II)-oxygenase	46	2.7e-85	453678	*	DIOX_N	non-haem dioxygenase in morphine synthesis N-terminal
				KAF4552921						451788	*	Ank_2	Ankyrin repeats (3 copies)
				KAF4552922						438434	*	AMP-binding	AMP-binding enzyme
				KAF4552923						433092	*	ABC_tran	ABC transporter
				KAF4552924						431658	*	Methyltransf_2	O-methyltransferase domain
				KAF4552925						430393	*	UbiA	UbiA prenyltransferase family
				KAF4552926						429350	*	2OG-FeII_Oxy_3	2OG-Fe(II) oxygenase superfamily
				KAF4552927						424209	*	ABC_tran	ABC transporter
				KAF4552928						422257	*	DUF3328	Domain of unknown function (DUF3328)
				KAF4552929						418545	*	Pkinase	Protein kinase domain
14	SDJM01000009	other	18	KAF4552719						*	*
				KAF4552720						*	*	DUF829	Eukaryotic protein of unknown function (DUF829)
				KAF4552721						*	*	NIF	NLI interacting factor-like phosphatase
				KAF4552722						*	*	Glyco_hydro_47	Glycosyl hydrolase family 47
				KAF4552723						*	*	AAA	ATPase family associated with various cellular activities (AAA)
				KAF4552724						*	*	ING	Inhibitor of growth proteins N-terminal histone-binding
				KAF4552725						*	*	Hist_deacetyl	Histone deacetylase domain
				KAF4552726						*	*
				KAF4552727						*	*	Cellulase	Cellulase (glycosyl hydrolase family 5)
				KAF4552728						*	*	AMP-binding	AMP-binding enzyme
				KAF4552729						*	*	FAD_binding_3	FAD binding domain
				KAF4552730						*	*	GPI-anchored	Ser-Thr-rich glycosyl-phosphatidyl-inositol-anchored membrane family
				KAF4552731						*	*	Mus7	Mus7/MMS22 family
				KAF4552732						*	*	ADH_N	Alcohol dehydrogenase GroES-like domain
				KAF4552733						*	*	adh_short	short chain dehydrogenase
				KAF4552734						*	*	DUF4050	Protein of unknown function (DUF4050)
				KAF4552735						*	*	MIOX	Myo-inositol oxygenase
				KAF4552736						*	*	Aldo_ket_red	Aldo/keto reductase family
15	SDJM01000015	nrps	15	KAF4550865						56181	148176	FAD_binding_4	FAD binding domain
				KAF4550866						58594	150589	Tannase	Tannase and feruloyl esterase
				KAF4550867						61569	153564	Glyco_hydro_64	Beta-1,3-glucanase
				KAF4550868						64303	156298	Peroxidase_2	Peroxidase, family 2
				KAF4550869						66141	158136	FMN_dh	FMN-dependent dehydrogenase
				KAF4550870						68969	160964
				KAF4550871						74414	166409
				KAF4550872						75691	167686	AMP-binding	AMP-binding enzyme
				KAF4550873						91780	183775	ABC_membrane	ABC transporter transmembrane region
				KAF4550874	Cupriachelin	CAJ96465.1	Lysine/ornithine N-monooxygenase	42	2e-86	97784	189779	K_oxygenase	L-lysine 6-monooxygenase (NADPH-requiring)
				KAF4550875						99643	191638	Aquarius_N	Intron-binding protein aquarius N-terminus
				KAF4550876	Kedarcidin	AFV52201.1	enoyl reductase	43	3.2e-48	105287	197282	3HCDH_N	3-hydroxyacyl-CoA dehydrogenase, NAD binding domain
				KAF4550877						106438	198433	Tfb2	Transcription factor Tfb2
				KAF4550878						109090	201085
16	SDJM01000020	terpene	9	KAF4549723						128040	*	Grg1	Glucose-repressible protein Grg1
				KAF4549724						125701	*	UPF0183	Uncharacterised protein family (UPF0183)
				KAF4549725						121471	*	Kinesin	Kinesin motor domain
				KAF4549726	Ustilagic acid	XP_011392667.1	hypothetical protein	40	3e-43	120091	*	IF4E	Eukaryotic initiation factor 4E
				KAF4549727						118688	*	Glyco_hydro_18	Glycosyl hydrolases family 18
				KAF4549728	Squalestatin S1	AMY15074.1	squalene synthase	64	1.2e-150	116542	*	SQS_PSY	Squalene/phytoene synthase
				KAF4549729						112270	*	RPN2_C	26S proteasome regulatory subunit RPN2 C-terminal domain
				KAF4549730	Fluorometabolite	CAJ20005.1	5'-fluoro-5'-deoxy-adenosine phosphorylase	48	2.6e-55	109831	*	PNP_UDP_1	Phosphorylase superfamily
				KAF4549731						107973	*	Cyclin_N	Cyclin, N-terminal domain
17	SDJM01000025	t1pks	18	KAF4548747						23226	55287
				KAF4548748						24552	56613	PAP_assoc	Cid1 family poly A polymerase
				KAF4548749						29093	61154	Isochorismatase	Isochorismatase family
				KAF4548750						30446	62507	EF-hand_1	EF hand
				KAF4548751						31583	63644	SNARE	SNARE domain
				KAF4548752						32961	65022
				KAF4548753						34673	66734	Kinesin	Kinesin motor domain
				KAF4548754						38653	70714	Lipase_3	Lipase (class 3)
				KAF4548755						41523	73584
				KAF4548756	Cytochalasin	EAW09117.1	putative hybrid NRPS/PKS enzyme	46	0	43160	75221	ketoacyl-synt	Beta-ketoacyl synthase, N-terminal domain
				KAF4548757						53975	86036
				KAF4548758						57951	90012	FSH1	Serine hydrolase (FSH1)
				KAF4548759						58995	91056	CTP_synth_N	CTP synthase N-terminus
				KAF4548760						61516	93577	Aldo_ket_red	Aldo/keto reductase family
				KAF4548761						63582	95643	Velvet	Velvet factor
				KAF4548762						68556	100617	NUDIX	NUDIX domain
				KAF4548763						69801	101862	SE	Squalene epoxidase
				KAF4548764						71817	103878	Metallophos	Calcineurin-like phosphoesterase
18	SDJM01000028	t1pks	17	KAF4548423						145428	104535	MFS_1	Major Facilitator Superfamily
				KAF4548424						143466	106464	p450	Cytochrome P450
				KAF4548425	Terrein	EAU38789.1	predicted protein	40	3e-78	141574	108632	FAD_binding_3	FAD binding domain
				KAF4548426						137961	112338
				KAF4548427						136807	114161
				KAF4548428						134957	115372	Fungal_trans_2	Fungal specific transcription factor domain
				KAF4548429						131049	119158
				KAF4548430						130228	120956
				KAF4548431						128451	121830
				KAF4548432	Cercosporin	AAT69682.1	polyketide synthase	53	0	119827	117070	ketoacyl-synt	Beta-ketoacyl synthase, N-terminal domain
				KAF4548433	Cercosporin	ABC79591.2	cercosporin toxin biosynthesis protein	52	1.5e-246	116286	113529	Methyltransf_2	O-methyltransferase domain
				KAF4548434	Cercosporin	ABK64184.1	oxidoreductase	41	3.8e-83	113995	111238	FAD_binding_3	FAD binding domain
				KAF4548435	Roquefortine C / meleagrin	CAP96439.1	Pc21g15420	51	1.3e-142	110862	108105	MFS_1	Major Facilitator Superfamily
				KAF4548436	Cercosporin	ABK64180.1	O-methyltransferase	61	1.4e-152	107334	104577	Methyltransf_2	O-methyltransferase domain
				KAF4548437						103421	100664	Zn_clus	Fungal Zn(2)-Cys(6) binuclear cluster domain
				KAF4548438						100699	97942
				KAF4548439	Cercosporin	ABK64182.1	oxidoreductase	60	1.5e-167	98461	95704	FAD_binding_4	FAD binding domain
19	SDJM01000034	t3pks	18	KAF4547872						*	*	V-ATPase_H_N	V-ATPase subunit H
				KAF4547873						*	*	RNB	RNB domain
				KAF4547874						*	*	Snf7	Snf7
				KAF4547875						*	*	AAA	ATPase family associated with various cellular activities (AAA)
				KAF4547876						*	*
				KAF4547877						*	*	GMC_oxred_N	GMC oxidoreductase
				KAF4547878						*	*
				KAF4547879						*	*	Abhydrolase_3	alpha/beta hydrolase fold
				KAF4547880						*	*
				KAF4547881						*	*	Chal_sti_synt_N	Chalcone and stilbene synthases, N-terminal domain
				KAF4547882						*	*	AAA	ATPase family associated with various cellular activities (AAA)
				KAF4547883	Mupirocin	AAM12914.1	MupC	41	5.7e-58	*	*	Oxidored_FMN	NADH:flavin oxidoreductase / NADH oxidase family
				KAF4547884						*	*	Alpha-amylase	Alpha amylase, catalytic domain
				KAF4547885	Cytochalasin	EAW09113.1	putative glucan 1,4-alpha-glucosidase	49	2.4e-161	*	*	Glyco_hydro_15	Glycosyl hydrolases family 15
				KAF4547886	Viridicatumtoxin	ADI24938.1	VrtL	44	1.1e-120	*	*
				KAF4547887						*	*	MFS_1	Major Facilitator Superfamily
				KAF4547888						*	*	Gly_kinase	Glycerate kinase family
				KAF4547889						*	*	CAP59_mtransfer	Cryptococcal mannosyltransferase 1
20	SDJM01000035	nrps	22	KAF4547821						*	103879	FAD_binding_3	FAD binding domain
				KAF4547822						*	103190
				KAF4547823						*	100760	Pyr_redox_3	Pyridine nucleotide-disulphide oxidoreductase
				KAF4547824	Notoamide	AGC83586.1	NotO'	40	5.4e-92	*	98285	MFS_1	Major Facilitator Superfamily
				KAF4547825						*	96687
				KAF4547826	9-methylstreptimidone	CCC21129.1	putative monoxygenase	51	4.1e-132	*	94264	Bac_luciferase	Luciferase-like monooxygenase
				KAF4547827	9-methylstreptimidone	CCC21129.1	putative monoxygenase	51	1.3e-133	*	92427	Bac_luciferase	Luciferase-like monooxygenase
				KAF4547828						*	88933	SSF	Sodium:solute symporter family
				KAF4547829	Ochratoxin A	AT65816.2	alkaline serine protease	41	8.5e-65	*	87028	Peptidase_S8	Subtilase family
				KAF4547830						*	83878	AMP-binding	AMP-binding enzyme
				KAF4547831						*	82328	K_oxygenase	L-lysine 6-monooxygenase (NADPH-requiring)
				KAF4547832						*	80429	DUF1749	Protein of unknown function (DUF1749)
				KAF4547833						*	72321	AMP-binding	AMP-binding enzyme
				KAF4547834						*	71253	ECH_1	Enoyl-CoA hydratase/isomerase
				KAF4547835						*	68830	MFS_1	Major Facilitator Superfamily
				KAF4547836						*	66275	Amidohydro_1	Amidohydrolase family
				KAF4547837						*	63888	Peptidase_S10	Serine carboxypeptidase
				KAF4547838						*	63088
				KAF4547839						*	59873	PI-PLC-X	Phosphatidylinositol-specific phospholipase C, X domain
				KAF4547840						*	58561
				KAF4547841						*	56900
				KAF4547842						*	51771	DEAD	DEAD/DEAH box helicase
21	SDJM01000037	nrps	19	KAF4547709						*	57720
				KAF4547710	Patulin	AIG62138.1	carboxylesterase family protein	41	2.5e-104	*	61922	COesterase	Carboxylesterase family
				KAF4547711						*	64098
				KAF4547712						*	65574
				KAF4547713						*	69432	DnaJ	DnaJ domain
				KAF4547714						*	71528	U3_assoc_6	U3 small nucleolar RNA-associated protein 6
				KAF4547715						*	73172	RF-1	RF-1 domain
				KAF4547716						*	74304	RRM_1	RNA recognition motif. (a.k.a. RRM, RBD, or RNP domain)
				KAF4547717						*	77221	AMP-binding	AMP-binding enzyme
				KAF4547718						*	85701	Methyltransf_3	O-methyltransferase
				KAF4547719						*	86762	ADH_zinc_N	Zinc-binding dehydrogenase
				KAF4547720	Patulin	AIG62136.1	MFS transporter	42	6.6e-113	*	87989	MFS_1	Major Facilitator Superfamily
				KAF4547721						*	90550
				KAF4547722						*	91936	p450	Cytochrome P450
				KAF4547723						*	93701	Zn_clus	Fungal Zn(2)-Cys(6) binuclear cluster domain
				KAF4547724						*	96989	Fungal_trans	Fungal specific transcription factor domain
				KAF4547725	Communesin	KGO40483.1	Aldolase-type TIM barrel	41	2.1e-55	*	100340	DHDPS	Dihydrodipicolinate synthetase family
				KAF4547726						*	101677	MR_MLE_C	Enolase C-terminal domain-like
				KAF4547727						*	103135	ADH_N	Alcohol dehydrogenase GroES-like domain
22	SDJM01000059	other	15	KAF4547100						*	*	Glyco_hydro_2_N	Glycosyl hydrolases family 2, sugar binding domain
				KAF4547101						*	*	NmrA	NmrA-like family
				KAF4547102						*	*	Snf7	Snf7
				KAF4547103						*	*	CBFD_NFYB_HMF	Histone-like transcription factor (CBF/NF-Y) and archaeal histone
				KAF4547104						*	*	adh_short	short chain dehydrogenase
				KAF4547105						*	*
				KAF4547106						*	*	DUF3445	Protein of unknown function (DUF3445)
				KAF4547107						*	*	PIG-Y	Phosphatidylinositol N-acetylglucosaminyltransferase subunit Y
				KAF4547108						*	*	Cation_efflux	Cation efflux family
				KAF4547109						*	*
				KAF4547110						*	*
				KAF4547111						*	*	Amidohydro_1	Amidohydrolase family
				KAF4547112						*	*	NAD_binding_4	Male sterility protein
				KAF4547113						*	*	IBR	IBR domain, a half RING-finger domain
				KAF4547114						*	*	TFIIF_alpha	Transcription initiation factor IIF, alpha subunit (TFIIF-alpha)
